# Supplementary material for: Stabilized COre gene and Pathway Election uncovers pan-cancer shared pathways and a cancer-specific driver
Source: Sci Adv. 2022 Dec 21;8(51):eabo2846. doi: 10.1126/sciadv.abo2846 (PMC9770999; doi:10.1126/sciadv.abo2846)
Supplement: Supplementary file 2 — Tables S17, S18 and S20 [file sciadv.abo2846_tables_s17_s18_and_s20.zip]

Archive with 1 entries (1 files):
- sciadv.abo2846_tables_s17_s18_and_s20.xlsx
