# Supplementary material for: Stabilized COre gene and Pathway Election uncovers pan-cancer shared pathways and a cancer-specific driver
Source: Sci Adv. 2022 Dec 21;8(51):eabo2846. doi: 10.1126/sciadv.abo2846 (PMC9770999; doi:10.1126/sciadv.abo2846)
Supplement: Supplementary file 2 — Tables S17, S18 and S20 [file sciadv.abo2846_tables_s17_s18_and_s20.zip › sciadv.abo2846_tables_s17_s18_and_s20.xlsx]

## Sheet: Supplementary Table S17
KEGG GeneSet	Pathway Class	Pathway Name	Method	πBRCA	πCOAD	πKIRC	πLUAD	πPRAD	πTHCA	POS
hsa00010	Metabolism; Carbohydrate metabolism	Glycolysis / Gluconeogenesis	SCOPE	0	0	0.191176	0	0	0	0.191176
hsa00010	Metabolism; Carbohydrate metabolism	Glycolysis / Gluconeogenesis	DiffCoEx	0	0	0	0	0.455882	0	0.455882
hsa00010	Metabolism; Carbohydrate metabolism	Glycolysis / Gluconeogenesis	DE	0.428571	0	0	0	0	0	0.428571
hsa00020	Metabolism; Carbohydrate metabolism	Citrate cycle (TCA cycle)	SCOPE	0	0.633333	0.966667	0	0.9	0.9	3.4
hsa00020	Metabolism; Carbohydrate metabolism	Citrate cycle (TCA cycle)	DiffCoEx	0	0	0	0	0.366667	0.933333	1.3
hsa00020	Metabolism; Carbohydrate metabolism	Citrate cycle (TCA cycle)	DE	0	0	0	0	0	0	0
hsa00030	Metabolism; Carbohydrate metabolism	Pentose phosphate pathway	SCOPE	0	0.366667	0	0	0	0	0.366667
hsa00030	Metabolism; Carbohydrate metabolism	Pentose phosphate pathway	DiffCoEx	0	0	0	0.133333	0	0	0.133333
hsa00030	Metabolism; Carbohydrate metabolism	Pentose phosphate pathway	DE	0	0	0	0	0	0	0
hsa00040	Metabolism; Carbohydrate metabolism	Pentose and glucuronate interconversions	SCOPE	0	0.205882	0	0	0	0	0.205882
hsa00040	Metabolism; Carbohydrate metabolism	Pentose and glucuronate interconversions	DiffCoEx	0	0	0	0.117647	0	0	0.117647
hsa00040	Metabolism; Carbohydrate metabolism	Pentose and glucuronate interconversions	DE	0	0.583333	0	0	0	0	0.583333
hsa00051	Metabolism; Carbohydrate metabolism	Fructose and mannose metabolism	SCOPE	0.363636	0	0	0.272727	0	0	0.636364
hsa00051	Metabolism; Carbohydrate metabolism	Fructose and mannose metabolism	DiffCoEx	0.636364	0	0	0	0	0.848485	1.48485
hsa00051	Metabolism; Carbohydrate metabolism	Fructose and mannose metabolism	DE	0	0	0	0	0	0	0
hsa00053	Metabolism; Carbohydrate metabolism	Ascorbate and aldarate metabolism	SCOPE	0	0.185185	0	0	0	0	0.185185
hsa00053	Metabolism; Carbohydrate metabolism	Ascorbate and aldarate metabolism	DiffCoEx	0	0	0	0.148148	0	0	0.148148
hsa00053	Metabolism; Carbohydrate metabolism	Ascorbate and aldarate metabolism	DE	0	0	0	0	0	0	0
hsa00062	Metabolism; Lipid metabolism	Fatty acid elongation	SCOPE	0.233333	0.666667	0.9	0	0.966667	0.9	3.66667
hsa00062	Metabolism; Lipid metabolism	Fatty acid elongation	DiffCoEx	0	0	0	0	0	0.933333	0.933333
hsa00062	Metabolism; Lipid metabolism	Fatty acid elongation	DE	0	0	0	0	0	0	0
hsa00071	Metabolism; Lipid metabolism	Fatty acid degradation	SCOPE	0.295455	0	0.25	0	0	0	0.545455
hsa00071	Metabolism; Lipid metabolism	Fatty acid degradation	DiffCoEx	0	0	0	0	0	0	0
hsa00071	Metabolism; Lipid metabolism	Fatty acid degradation	DE	0.416667	0	0	0	0	0	0.416667
hsa00100	Metabolism; Lipid metabolism	Steroid biosynthesis	SCOPE	0	0.368421	0	0	0	0	0.368421
hsa00100	Metabolism; Lipid metabolism	Steroid biosynthesis	DiffCoEx	0	0	0	0	0	0	0
hsa00100	Metabolism; Lipid metabolism	Steroid biosynthesis	DE	0	0	0	0	0	0	0
hsa00140	Metabolism; Lipid metabolism	Steroid hormone biosynthesis	SCOPE	0	0.183333	0	0	0	0	0.183333
hsa00140	Metabolism; Lipid metabolism	Steroid hormone biosynthesis	DiffCoEx	0	0	0	0	0	0	0
hsa00140	Metabolism; Lipid metabolism	Steroid hormone biosynthesis	DE	0	0.444444	0	0	0	0	0.444444
hsa00190	Metabolism; Energy metabolism	Oxidative phosphorylation	SCOPE	0.706767	0.691729	0.947368	0.270677	0.18797	0.887218	3.69173
hsa00190	Metabolism; Energy metabolism	Oxidative phosphorylation	DiffCoEx	0.691729	0.338346	0.744361	0.609023	0.616541	0.315789	3.31579
hsa00190	Metabolism; Energy metabolism	Oxidative phosphorylation	DE	0	0	0.35	0	0	0	0.35
hsa00220	Metabolism; Amino acid metabolism	Arginine biosynthesis	SCOPE	0	0	0.285714	0	0	0	0.285714
hsa00220	Metabolism; Amino acid metabolism	Arginine biosynthesis	DiffCoEx	0	0	0	0	0	0	0
hsa00220	Metabolism; Amino acid metabolism	Arginine biosynthesis	DE	0	0	0	0	0	0	0
hsa00230	Metabolism; Nucleotide metabolism	Purine metabolism	SCOPE	0.494253	0.350575	0.804598	0.275862	0.798851	0.833333	3.55747
hsa00230	Metabolism; Nucleotide metabolism	Purine metabolism	DiffCoEx	0	0	0.683908	0	0.258621	0.724138	1.66667
hsa00230	Metabolism; Nucleotide metabolism	Purine metabolism	DE	0	0	0	0	0	0	0
hsa00240	Metabolism; Nucleotide metabolism	Pyrimidine metabolism	SCOPE	0.623762	0.752475	0.871287	0.366337	0.80198	0.910891	4.32673
hsa00240	Metabolism; Nucleotide metabolism	Pyrimidine metabolism	DiffCoEx	0.435644	0	0.732673	0.80198	0	0.732673	2.70297
hsa00240	Metabolism; Nucleotide metabolism	Pyrimidine metabolism	DE	0.866667	0	0	0	0	0	0.866667
hsa00250	Metabolism; Amino acid metabolism	Alanine, aspartate and glutamate metabolism	SCOPE	0	0	0	0.314286	0	0	0.314286
hsa00250	Metabolism; Amino acid metabolism	Alanine, aspartate and glutamate metabolism	DiffCoEx	0	0	0	0	0	0.8	0.8
hsa00250	Metabolism; Amino acid metabolism	Alanine, aspartate and glutamate metabolism	DE	0	0	0	0	0	0	0
hsa00260	Metabolism; Amino acid metabolism	Glycine, serine and threonine metabolism	SCOPE	0	0	0.25	0	0	0	0.25
hsa00260	Metabolism; Amino acid metabolism	Glycine, serine and threonine metabolism	DiffCoEx	0	0	0	0	0	0	0
hsa00260	Metabolism; Amino acid metabolism	Glycine, serine and threonine metabolism	DE	0	0	0	0	0	0	0
hsa00270	Metabolism; Amino acid metabolism	Cysteine and methionine metabolism	SCOPE	0.340426	0.297872	0	0	0	0	0.638298
hsa00270	Metabolism; Amino acid metabolism	Cysteine and methionine metabolism	DiffCoEx	0	0	0	0	0	0	0
hsa00270	Metabolism; Amino acid metabolism	Cysteine and methionine metabolism	DE	0	0	0	0	0	0	0
hsa00280	Metabolism; Amino acid metabolism	Valine, leucine and isoleucine degradation	SCOPE	0	0	0.375	0	0.916667	0.9375	2.22917
hsa00280	Metabolism; Amino acid metabolism	Valine, leucine and isoleucine degradation	DiffCoEx	0	0	0	0	0	0.875	0.875
hsa00280	Metabolism; Amino acid metabolism	Valine, leucine and isoleucine degradation	DE	0	0	0	0	0	0	0
hsa00310	Metabolism; Amino acid metabolism	Lysine degradation	SCOPE	0	0	0.881356	0	0.881356	0.898305	2.66102
hsa00310	Metabolism; Amino acid metabolism	Lysine degradation	DiffCoEx	0	0.271186	0.440678	0	0.322034	0.864407	1.89831
hsa00310	Metabolism; Amino acid metabolism	Lysine degradation	DE	0	0	0	0	0	0	0
hsa00330	Metabolism; Amino acid metabolism	Arginine and proline metabolism	SCOPE	0	0	0.3	0.32	0	0	0.62
hsa00330	Metabolism; Amino acid metabolism	Arginine and proline metabolism	DiffCoEx	0	0	0	0	0.58	0	0.58
hsa00330	Metabolism; Amino acid metabolism	Arginine and proline metabolism	DE	0	0	0	0	0	0	0
hsa00350	Metabolism; Amino acid metabolism	Tyrosine metabolism	SCOPE	0.194444	0	0.333333	0	0	0.166667	0.694444
hsa00350	Metabolism; Amino acid metabolism	Tyrosine metabolism	DiffCoEx	0	0	0	0.0555556	0	0	0.0555556
hsa00350	Metabolism; Amino acid metabolism	Tyrosine metabolism	DE	0.473684	0	0.368421	0	0	0	0.842105
hsa00360	Metabolism; Amino acid metabolism	Phenylalanine metabolism	SCOPE	0	0	0.352941	0	0	0	0.352941
hsa00360	Metabolism; Amino acid metabolism	Phenylalanine metabolism	DiffCoEx	0	0	0	0	0	0	0
hsa00360	Metabolism; Amino acid metabolism	Phenylalanine metabolism	DE	0.818182	0	0	0	0	0	0.818182
hsa00380	Metabolism; Amino acid metabolism	Tryptophan metabolism	SCOPE	0.175	0	0	0	0	0	0.175
hsa00380	Metabolism; Amino acid metabolism	Tryptophan metabolism	DiffCoEx	0	0	0	0	0	0	0
hsa00380	Metabolism; Amino acid metabolism	Tryptophan metabolism	DE	0	0	0	0	0	0	0
hsa00450	Metabolism; Metabolism of other amino acids	Selenocompound metabolism	SCOPE	0	0.529412	0.941176	0	0.941176	1	3.41176
hsa00450	Metabolism; Metabolism of other amino acids	Selenocompound metabolism	DiffCoEx	0	0	0	0.764706	0	0	0.764706
hsa00450	Metabolism; Metabolism of other amino acids	Selenocompound metabolism	DE	0	0	0	0	0	0	0
hsa00480	Metabolism; Metabolism of other amino acids	Glutathione metabolism	SCOPE	0	0	0	0	0	0	0
hsa00480	Metabolism; Metabolism of other amino acids	Glutathione metabolism	DiffCoEx	0	0	0	0	0.589286	0	0.589286
hsa00480	Metabolism; Metabolism of other amino acids	Glutathione metabolism	DE	0	0	0	0	0	0	0
hsa00500	Metabolism; Carbohydrate metabolism	Starch and sucrose metabolism	SCOPE	0.222222	0	0	0	0	0	0.222222
hsa00500	Metabolism; Carbohydrate metabolism	Starch and sucrose metabolism	DiffCoEx	0	0	0	0	0	0	0
hsa00500	Metabolism; Carbohydrate metabolism	Starch and sucrose metabolism	DE	0	0	0	0	0	0	0
hsa00510	Metabolism; Glycan biosynthesis and metabolism	N-Glycan biosynthesis	SCOPE	0.857143	0.77551	0.959184	0.285714	0.918367	0.959184	4.7551
hsa00510	Metabolism; Glycan biosynthesis and metabolism	N-Glycan biosynthesis	DiffCoEx	0	0.367347	0.816327	0.612245	0.632653	0.816327	3.2449
hsa00510	Metabolism; Glycan biosynthesis and metabolism	N-Glycan biosynthesis	DE	0	0	0	0	0	0	0
hsa00511	Metabolism; Glycan biosynthesis and metabolism	Other glycan degradation	SCOPE	0.833333	0	0	0	0	0.5	1.33333
hsa00511	Metabolism; Glycan biosynthesis and metabolism	Other glycan degradation	DiffCoEx	0	0	0	0	0.777778	0	0.777778
hsa00511	Metabolism; Glycan biosynthesis and metabolism	Other glycan degradation	DE	0	0	0	0	0	0	0
hsa00514	Metabolism; Glycan biosynthesis and metabolism	Other types of O-glycan biosynthesis	SCOPE	0.863636	0	0.954545	0	0.954545	0	2.77273
hsa00514	Metabolism; Glycan biosynthesis and metabolism	Other types of O-glycan biosynthesis	DiffCoEx	0	0.272727	0	0	0	0	0.272727
hsa00514	Metabolism; Glycan biosynthesis and metabolism	Other types of O-glycan biosynthesis	DE	0	0	0	0	0	0	0
hsa00515	Metabolism; Glycan biosynthesis and metabolism	Mannose type O-glycan biosynthesis	SCOPE	0	0	0	0	0	0	0
hsa00515	Metabolism; Glycan biosynthesis and metabolism	Mannose type O-glycan biosynthesis	DiffCoEx	0.608696	0	0	0	0	0	0.608696
hsa00515	Metabolism; Glycan biosynthesis and metabolism	Mannose type O-glycan biosynthesis	DE	0	0	0	0	0	0	0
hsa00520	Metabolism; Carbohydrate metabolism	Amino sugar and nucleotide sugar metabolism	SCOPE	0.520833	0	0.916667	0	0.875	0.895833	3.20833
hsa00520	Metabolism; Carbohydrate metabolism	Amino sugar and nucleotide sugar metabolism	DiffCoEx	0	0	0	0	0	0.8125	0.8125
hsa00520	Metabolism; Carbohydrate metabolism	Amino sugar and nucleotide sugar metabolism	DE	0	0	0	0	0	0	0
hsa00532	Metabolism; Glycan biosynthesis and metabolism	Glycosaminoglycan biosynthesis	SCOPE	0.95	0	1	0	0	0.95	2.9
hsa00532	Metabolism; Glycan biosynthesis and metabolism	Glycosaminoglycan biosynthesis	DiffCoEx	0	0	0.9	0	0	0	0.9
hsa00532	Metabolism; Glycan biosynthesis and metabolism	Glycosaminoglycan biosynthesis	DE	0	0	0	0	0	0	0
hsa00533	Metabolism; Glycan biosynthesis and metabolism	Glycosaminoglycan biosynthesis	SCOPE	0	0	0	0	0	0	0
hsa00533	Metabolism; Glycan biosynthesis and metabolism	Glycosaminoglycan biosynthesis	DiffCoEx	0	0	0	0	0.642857	0	0.642857
hsa00533	Metabolism; Glycan biosynthesis and metabolism	Glycosaminoglycan biosynthesis	DE	0	0	0	0	0	0	0
hsa00561	Metabolism; Lipid metabolism	Glycerolipid metabolism	SCOPE	0.163934	0	0	0	0	0	0.163934
hsa00561	Metabolism; Lipid metabolism	Glycerolipid metabolism	DiffCoEx	0	0	0	0	0	0.786885	0.786885
hsa00561	Metabolism; Lipid metabolism	Glycerolipid metabolism	DE	0	0	0	0	0	0	0
hsa00562	Metabolism; Carbohydrate metabolism	Inositol phosphate metabolism	SCOPE	0.72973	0.621622	0.864865	0	0.932432	0.905405	4.05405
hsa00562	Metabolism; Carbohydrate metabolism	Inositol phosphate metabolism	DiffCoEx	0.743243	0.202703	0	0.702703	0.324324	0.783784	2.75676
hsa00562	Metabolism; Carbohydrate metabolism	Inositol phosphate metabolism	DE	0	0	0	0	0	0	0
hsa00563	Metabolism; Glycan biosynthesis and metabolism	Glycosylphosphatidylinositol (GPI)-anchor biosynthesis	SCOPE	0	0	0.92	0	0.92	0.92	2.76
hsa00563	Metabolism; Glycan biosynthesis and metabolism	Glycosylphosphatidylinositol (GPI)-anchor biosynthesis	DiffCoEx	0	0.4	0	0	0	0	0.4
hsa00563	Metabolism; Glycan biosynthesis and metabolism	Glycosylphosphatidylinositol (GPI)-anchor biosynthesis	DE	0	0	0	0	0	0	0
hsa00564	Metabolism; Lipid metabolism	Glycerophospholipid metabolism	SCOPE	0	0	0	0	0	0.43299	0.43299
hsa00564	Metabolism; Lipid metabolism	Glycerophospholipid metabolism	DiffCoEx	0	0	0	0	0	0	0
hsa00564	Metabolism; Lipid metabolism	Glycerophospholipid metabolism	DE	0	0	0	0	0	0	0
hsa00591	Metabolism; Lipid metabolism	Linoleic acid metabolism	SCOPE	0	0	0	0	0	0	0
hsa00591	Metabolism; Lipid metabolism	Linoleic acid metabolism	DiffCoEx	0	0	0.172414	0.206897	0	0	0.37931
hsa00591	Metabolism; Lipid metabolism	Linoleic acid metabolism	DE	0	0	0	0	0	0	0
hsa00600	Metabolism; Lipid metabolism	Sphingolipid metabolism	SCOPE	0	0	0	0	0	0.489362	0.489362
hsa00600	Metabolism; Lipid metabolism	Sphingolipid metabolism	DiffCoEx	0	0	0	0	0	0.787234	0.787234
hsa00600	Metabolism; Lipid metabolism	Sphingolipid metabolism	DE	0	0	0	0	0	0	0
hsa00604	Metabolism; Glycan biosynthesis and metabolism	Glycosphingolipid biosynthesis	SCOPE	0	0	0	0	0	0.466667	0.466667
hsa00604	Metabolism; Glycan biosynthesis and metabolism	Glycosphingolipid biosynthesis	DiffCoEx	0	0	0	0	0	0	0
hsa00604	Metabolism; Glycan biosynthesis and metabolism	Glycosphingolipid biosynthesis	DE	0	0	0	0	0	0	0
hsa00620	Metabolism; Carbohydrate metabolism	Pyruvate metabolism	SCOPE	0.230769	0	0.205128	0	0	0	0.435897
hsa00620	Metabolism; Carbohydrate metabolism	Pyruvate metabolism	DiffCoEx	0	0	0	0	0	0.871795	0.871795
hsa00620	Metabolism; Carbohydrate metabolism	Pyruvate metabolism	DE	0	0	0	0	0	0	0
hsa00630	Metabolism; Carbohydrate metabolism	Glyoxylate and dicarboxylate metabolism	SCOPE	0.333333	0	0.3	0	0.866667	0	1.5
hsa00630	Metabolism; Carbohydrate metabolism	Glyoxylate and dicarboxylate metabolism	DiffCoEx	0	0.4	0	0	0	0	0.4
hsa00630	Metabolism; Carbohydrate metabolism	Glyoxylate and dicarboxylate metabolism	DE	0	0	0	0	0	0	0
hsa00640	Metabolism; Carbohydrate metabolism	Propanoate metabolism	SCOPE	0.75	0.625	0.9375	0	0.90625	0.90625	4.125
hsa00640	Metabolism; Carbohydrate metabolism	Propanoate metabolism	DiffCoEx	0.8125	0	0	0.65625	0	0.96875	2.4375
hsa00640	Metabolism; Carbohydrate metabolism	Propanoate metabolism	DE	0	0	0	0	0	0	0
hsa00650	Metabolism; Carbohydrate metabolism	Butanoate metabolism	SCOPE	0	0	0.25	0	0	0	0.25
hsa00650	Metabolism; Carbohydrate metabolism	Butanoate metabolism	DiffCoEx	0	0	0	0	0	0	0
hsa00650	Metabolism; Carbohydrate metabolism	Butanoate metabolism	DE	0	0	0	0	0	0	0
hsa00670	Metabolism; Metabolism of cofactors and vitamins	One carbon pool by folate	SCOPE	0	0	0.95	0.4	0	0	1.35
hsa00670	Metabolism; Metabolism of cofactors and vitamins	One carbon pool by folate	DiffCoEx	0	0.45	0	0	0	0	0.45
hsa00670	Metabolism; Metabolism of cofactors and vitamins	One carbon pool by folate	DE	0	0	0	0	0	0	0
hsa00760	Metabolism; Metabolism of cofactors and vitamins	Nicotinate and nicotinamide metabolism	SCOPE	0	0	0.2	0	0	0	0.2
hsa00760	Metabolism; Metabolism of cofactors and vitamins	Nicotinate and nicotinamide metabolism	DiffCoEx	0	0	0	0	0	0	0
hsa00760	Metabolism; Metabolism of cofactors and vitamins	Nicotinate and nicotinamide metabolism	DE	0	0	0	0	0	0	0
hsa00830	Metabolism; Metabolism of cofactors and vitamins	Retinol metabolism	SCOPE	0	0.179104	0	0	0	0	0.179104
hsa00830	Metabolism; Metabolism of cofactors and vitamins	Retinol metabolism	DiffCoEx	0	0	0	0.0746269	0	0	0.0746269
hsa00830	Metabolism; Metabolism of cofactors and vitamins	Retinol metabolism	DE	0.56	0.6	0	0	0	0	1.16
hsa00860	Metabolism; Metabolism of cofactors and vitamins	Porphyrin and chlorophyll metabolism	SCOPE	0	0.119048	0	0	0	0	0.119048
hsa00860	Metabolism; Metabolism of cofactors and vitamins	Porphyrin and chlorophyll metabolism	DiffCoEx	0	0	0.785714	0.0952381	0	0	0.880952
hsa00860	Metabolism; Metabolism of cofactors and vitamins	Porphyrin and chlorophyll metabolism	DE	0	0	0	0	0	0	0
hsa00900	Metabolism; Metabolism of terpenoids and polyketides	Terpenoid backbone biosynthesis	SCOPE	0	0.727273	0	0	0.909091	0	1.63636
hsa00900	Metabolism; Metabolism of terpenoids and polyketides	Terpenoid backbone biosynthesis	DiffCoEx	0	0	0	0.727273	0.681818	0	1.40909
hsa00900	Metabolism; Metabolism of terpenoids and polyketides	Terpenoid backbone biosynthesis	DE	0	0	0	0	0	0	0
hsa00910	Metabolism; Energy metabolism	Nitrogen metabolism	SCOPE	0	0.294118	0	0	0	0	0.294118
hsa00910	Metabolism; Energy metabolism	Nitrogen metabolism	DiffCoEx	0	0	0	0	0	0	0
hsa00910	Metabolism; Energy metabolism	Nitrogen metabolism	DE	0	0	0	0	0	0	0
hsa00970	Genetic Information Processing; Translation	Aminoacyl-tRNA biosynthesis	SCOPE	0	0.378788	0	0.318182	0	0	0.69697
hsa00970	Genetic Information Processing; Translation	Aminoacyl-tRNA biosynthesis	DiffCoEx	0	0.318182	0	0	0	0	0.318182
hsa00970	Genetic Information Processing; Translation	Aminoacyl-tRNA biosynthesis	DE	0	0	0	0	0	0	0
hsa00980	Metabolism; Xenobiotics biodegradation and metabolism	Metabolism of xenobiotics by cytochrome P450	SCOPE	0	0.144737	0	0	0	0	0.144737
hsa00980	Metabolism; Xenobiotics biodegradation and metabolism	Metabolism of xenobiotics by cytochrome P450	DiffCoEx	0	0	0	0.0394737	0	0	0.0394737
hsa00980	Metabolism; Xenobiotics biodegradation and metabolism	Metabolism of xenobiotics by cytochrome P450	DE	0.727273	0.590909	0	0	0	0	1.31818
hsa00982	Metabolism; Xenobiotics biodegradation and metabolism	Drug metabolism	SCOPE	0	0.166667	0.138889	0	0	0	0.305556
hsa00982	Metabolism; Xenobiotics biodegradation and metabolism	Drug metabolism	DiffCoEx	0	0	0	0.0416667	0	0	0.0416667
hsa00982	Metabolism; Xenobiotics biodegradation and metabolism	Drug metabolism	DE	0.653846	0.576923	0	0	0	0	1.23077
hsa00983	Metabolism; Xenobiotics biodegradation and metabolism	Drug metabolism	SCOPE	0	0	0	0	0	0	0
hsa00983	Metabolism; Xenobiotics biodegradation and metabolism	Drug metabolism	DiffCoEx	0	0	0.746835	0	0	0	0.746835
hsa00983	Metabolism; Xenobiotics biodegradation and metabolism	Drug metabolism	DE	0	0	0	0	0	0	0
hsa01040	Metabolism; Lipid metabolism	Biosynthesis of unsaturated fatty acids	SCOPE	0	0.666667	0	0	0.925926	0	1.59259
hsa01040	Metabolism; Lipid metabolism	Biosynthesis of unsaturated fatty acids	DiffCoEx	0	0	0.814815	0	0.703704	0.851852	2.37037
hsa01040	Metabolism; Lipid metabolism	Biosynthesis of unsaturated fatty acids	DE	0	0	0	0	0	0	0
hsa01200	N/A	Carbon metabolism	SCOPE	0	0	0.836207	0.181034	0.801724	0.844828	2.66379
hsa01200	N/A	Carbon metabolism	DiffCoEx	0	0.310345	0	0.293103	0	0.818966	1.42241
hsa01200	N/A	Carbon metabolism	DE	0	0	0	0	0	0	0
hsa01212	N/A	Fatty acid metabolism	SCOPE	0.208333	0	0.875	0	0.854167	0.854167	2.79167
hsa01212	N/A	Fatty acid metabolism	DiffCoEx	0	0	0	0	0.583333	0.770833	1.35417
hsa01212	N/A	Fatty acid metabolism	DE	0	0	0	0	0	0	0
hsa01230	N/A	Biosynthesis of amino acids	SCOPE	0.386667	0.346667	0	0.293333	0	0	1.02667
hsa01230	N/A	Biosynthesis of amino acids	DiffCoEx	0	0.306667	0	0.08	0	0.746667	1.13333
hsa01230	N/A	Biosynthesis of amino acids	DE	0	0	0	0	0	0	0
hsa01521	Human Diseases; Drug resistance: antineoplastic	EGFR tyrosine kinase inhibitor resistance	SCOPE	0.696203	0.556962	0.886076	0	0.898734	0.898734	3.93671
hsa01521	Human Diseases; Drug resistance: antineoplastic	EGFR tyrosine kinase inhibitor resistance	DiffCoEx	0	0.177215	0	0.721519	0	0.822785	1.72152
hsa01521	Human Diseases; Drug resistance: antineoplastic	EGFR tyrosine kinase inhibitor resistance	DE	0	0	0	0	0	0	0
hsa01522	Human Diseases; Drug resistance: antineoplastic	Endocrine resistance	SCOPE	0	0	0.867347	0	0.806122	0.857143	2.53061
hsa01522	Human Diseases; Drug resistance: antineoplastic	Endocrine resistance	DiffCoEx	0	0	0	0.642857	0.295918	0.755102	1.69388
hsa01522	Human Diseases; Drug resistance: antineoplastic	Endocrine resistance	DE	0	0	0	0	0	0	0
hsa01524	Human Diseases; Drug resistance: antineoplastic	Platinum drug resistance	SCOPE	0.671233	0.575342	0.917808	0	0.808219	0.863014	3.83562
hsa01524	Human Diseases; Drug resistance: antineoplastic	Platinum drug resistance	DiffCoEx	0	0.205479	0.780822	0	0.30137	0	1.28767
hsa01524	Human Diseases; Drug resistance: antineoplastic	Platinum drug resistance	DE	0	0	0	0	0	0	0
hsa02010	Environmental Information Processing; Membrane transport	ABC transporters	SCOPE	0.204545	0.181818	0	0	0	0	0.386364
hsa02010	Environmental Information Processing; Membrane transport	ABC transporters	DiffCoEx	0	0	0	0	0	0	0
hsa02010	Environmental Information Processing; Membrane transport	ABC transporters	DE	1	0	0	0	0	0	1
hsa03008	Genetic Information Processing; Translation	Ribosome biogenesis in eukaryotes	SCOPE	0.466667	0.514286	0	0.314286	0	0	1.29524
hsa03008	Genetic Information Processing; Translation	Ribosome biogenesis in eukaryotes	DiffCoEx	0	0	0	0	0.295238	0	0.295238
hsa03008	Genetic Information Processing; Translation	Ribosome biogenesis in eukaryotes	DE	0	1	0	0	0	0	1
hsa03010	Genetic Information Processing; Translation	Ribosome	SCOPE	0.777778	0.738562	0.836601	0.196078	0.359477	0.836601	3.7451
hsa03010	Genetic Information Processing; Translation	Ribosome	DiffCoEx	0.732026	0.300654	0.169935	0.745098	0.75817	0.457516	3.1634
hsa03010	Genetic Information Processing; Translation	Ribosome	DE	0	0	0	0	0	0	0
hsa03013	Genetic Information Processing; Translation	RNA transport	SCOPE	0.818713	0.777778	0.853801	0.274854	0.865497	0.871345	4.46199
hsa03013	Genetic Information Processing; Translation	RNA transport	DiffCoEx	0	0.146199	0	0.22807	0.385965	0.789474	1.54971
hsa03013	Genetic Information Processing; Translation	RNA transport	DE	0	0	0	0	0	0	0
hsa03015	Genetic Information Processing; Translation	mRNA surveillance pathway	SCOPE	0.846154	0.769231	0.846154	0.186813	0.868132	0.879121	4.3956
hsa03015	Genetic Information Processing; Translation	mRNA surveillance pathway	DiffCoEx	0	0.186813	0	0.626374	0.450549	0.802198	2.06593
hsa03015	Genetic Information Processing; Translation	mRNA surveillance pathway	DE	0	0	0	0	0	0	0
hsa03018	Genetic Information Processing; Folding, sorting and degradation	RNA degradation	SCOPE	0.746835	0.772152	0.911392	0.189873	0.911392	0.936709	4.46835
hsa03018	Genetic Information Processing; Folding, sorting and degradation	RNA degradation	DiffCoEx	0	0.189873	0	0.670886	0.379747	0.848101	2.08861
hsa03018	Genetic Information Processing; Folding, sorting and degradation	RNA degradation	DE	0	0	0	0	0	0	0
hsa03020	Genetic Information Processing; Transcription	RNA polymerase	SCOPE	0.903226	0.83871	0.935484	0.387097	0.870968	0.935484	4.87097
hsa03020	Genetic Information Processing; Transcription	RNA polymerase	DiffCoEx	0	0	0.806452	0	0.419355	0	1.22581
hsa03020	Genetic Information Processing; Transcription	RNA polymerase	DE	0	0	0	0	0	0	0
hsa03022	Genetic Information Processing; Transcription	Basal transcription factors	SCOPE	0.822222	0.688889	0.888889	0	0.933333	0.933333	4.26667
hsa03022	Genetic Information Processing; Transcription	Basal transcription factors	DiffCoEx	0	0	0	0.8	0.444444	0.844444	2.08889
hsa03022	Genetic Information Processing; Transcription	Basal transcription factors	DE	0	0	0	0	0	0	0
hsa03030	Genetic Information Processing; Replication and repair	DNA replication	SCOPE	0.805556	0.972222	0.972222	0.638889	0.916667	0.972222	5.27778
hsa03030	Genetic Information Processing; Replication and repair	DNA replication	DiffCoEx	0.527778	0.5	0	0	0	0.888889	1.91667
hsa03030	Genetic Information Processing; Replication and repair	DNA replication	DE	0	0	0	0	0	0	0
hsa03040	Genetic Information Processing; Transcription	Spliceosome	SCOPE	0.955224	0.835821	0.940299	0.298507	0.925373	0.947761	4.90299
hsa03040	Genetic Information Processing; Transcription	Spliceosome	DiffCoEx	0.537313	0.201493	0	0.813433	0.850746	0.985075	3.38806
hsa03040	Genetic Information Processing; Transcription	Spliceosome	DE	0	0	0	0	0	0	0
hsa03050	Genetic Information Processing; Folding, sorting and degradation	Proteasome	SCOPE	0.933333	0.866667	0.933333	0.422222	0.888889	0.955556	5
hsa03050	Genetic Information Processing; Folding, sorting and degradation	Proteasome	DiffCoEx	0.688889	0.511111	0.844444	0.533333	0.688889	0	3.26667
hsa03050	Genetic Information Processing; Folding, sorting and degradation	Proteasome	DE	0	0	0	0	0	0	0
hsa03060	Genetic Information Processing; Folding, sorting and degradation	Protein export	SCOPE	0.869565	0.826087	0.956522	0	0.956522	1	4.6087
hsa03060	Genetic Information Processing; Folding, sorting and degradation	Protein export	DiffCoEx	0	0	0	0.478261	0.695652	0	1.17391
hsa03060	Genetic Information Processing; Folding, sorting and degradation	Protein export	DE	0	0	0	0	0	0	0
hsa03320	Organismal Systems; Endocrine system	PPAR signaling pathway	SCOPE	0.297297	0	0.148649	0	0	0	0.445946
hsa03320	Organismal Systems; Endocrine system	PPAR signaling pathway	DiffCoEx	0	0	0	0	0	0	0
hsa03320	Organismal Systems; Endocrine system	PPAR signaling pathway	DE	0.517241	0	0	0	0	0	0.517241
hsa03410	Genetic Information Processing; Replication and repair	Base excision repair	SCOPE	0.727273	0.666667	1	0.545455	0.878788	1	4.81818
hsa03410	Genetic Information Processing; Replication and repair	Base excision repair	DiffCoEx	0.606061	0.424242	0	0.30303	0	0	1.33333
hsa03410	Genetic Information Processing; Replication and repair	Base excision repair	DE	0	0	0	0	0	0	0
hsa03420	Genetic Information Processing; Replication and repair	Nucleotide excision repair	SCOPE	0.914894	0.893617	0.957447	0.297872	0.957447	0.978723	5
hsa03420	Genetic Information Processing; Replication and repair	Nucleotide excision repair	DiffCoEx	0	0	0	0.659574	0.404255	0.808511	1.87234
hsa03420	Genetic Information Processing; Replication and repair	Nucleotide excision repair	DE	0	0	0	0	0	0	0
hsa03430	Genetic Information Processing; Replication and repair	Mismatch repair	SCOPE	0.695652	0.956522	0.956522	0.608696	0	0.956522	4.17391
hsa03430	Genetic Information Processing; Replication and repair	Mismatch repair	DiffCoEx	0	0.434783	0	0	0.434783	0.913043	1.78261
hsa03430	Genetic Information Processing; Replication and repair	Mismatch repair	DE	0	0	0	0	0	0	0
hsa03440	Genetic Information Processing; Replication and repair	Homologous recombination	SCOPE	0.731707	0.512195	0.95122	0.536585	0.829268	0.902439	4.46341
hsa03440	Genetic Information Processing; Replication and repair	Homologous recombination	DiffCoEx	0	0	0	0	0.341463	0.097561	0.439024
hsa03440	Genetic Information Processing; Replication and repair	Homologous recombination	DE	0	0	0	0	0	0	0
hsa03460	Genetic Information Processing; Replication and repair	Fanconi anemia pathway	SCOPE	0.648148	0.814815	0.87037	0.518519	0.944444	0.925926	4.72222
hsa03460	Genetic Information Processing; Replication and repair	Fanconi anemia pathway	DiffCoEx	0	0.314815	0	0.0740741	0.351852	0.0925926	0.833333
hsa03460	Genetic Information Processing; Replication and repair	Fanconi anemia pathway	DE	1	0	0	0.833333	0	0	1.83333
hsa04010	Environmental Information Processing; Signal transduction	MAPK signaling pathway	SCOPE	0.650847	0.484746	0.783051	0	0.783051	0.80678	3.50847
hsa04010	Environmental Information Processing; Signal transduction	MAPK signaling pathway	DiffCoEx	0.661017	0.542373	0	0.623729	0.444068	0.725424	2.99661
hsa04010	Environmental Information Processing; Signal transduction	MAPK signaling pathway	DE	0	0	0	0	0	0	0
hsa04012	Environmental Information Processing; Signal transduction	ErbB signaling pathway	SCOPE	0.658824	0.541176	0.788235	0	0.847059	0.894118	3.72941
hsa04012	Environmental Information Processing; Signal transduction	ErbB signaling pathway	DiffCoEx	0	0	0	0.717647	0.352941	0.835294	1.90588
hsa04012	Environmental Information Processing; Signal transduction	ErbB signaling pathway	DE	0	0	0	0	0	0	0
hsa04014	Environmental Information Processing; Signal transduction	Ras signaling pathway	SCOPE	0	0	0.357759	0	0.762931	0.788793	1.90948
hsa04014	Environmental Information Processing; Signal transduction	Ras signaling pathway	DiffCoEx	0.706897	0.0818966	0	0.0948276	0.431034	0	1.31466
hsa04014	Environmental Information Processing; Signal transduction	Ras signaling pathway	DE	0	0	0	0	0	0	0
hsa04015	Environmental Information Processing; Signal transduction	Rap1 signaling pathway	SCOPE	0.650485	0	0.830097	0	0.800971	0.820388	3.10194
hsa04015	Environmental Information Processing; Signal transduction	Rap1 signaling pathway	DiffCoEx	0.699029	0.160194	0	0.631068	0.5	0	1.99029
hsa04015	Environmental Information Processing; Signal transduction	Rap1 signaling pathway	DE	0	0	0	0	0	0	0
hsa04020	Environmental Information Processing; Signal transduction	Calcium signaling pathway	SCOPE	0	0	0	0	0	0	0
hsa04020	Environmental Information Processing; Signal transduction	Calcium signaling pathway	DiffCoEx	0	0	0	0	0.502732	0	0.502732
hsa04020	Environmental Information Processing; Signal transduction	Calcium signaling pathway	DE	0	0	0	0.384615	0	0	0.384615
hsa04022	Environmental Information Processing; Signal transduction	cGMP-PKG signaling pathway	SCOPE	0	0	0	0	0.754601	0	0.754601
hsa04022	Environmental Information Processing; Signal transduction	cGMP-PKG signaling pathway	DiffCoEx	0.699387	0.582822	0	0.116564	0.496933	0.730061	2.62577
hsa04022	Environmental Information Processing; Signal transduction	cGMP-PKG signaling pathway	DE	0	0	0	0	0	0	0
hsa04024	Environmental Information Processing; Signal transduction	cAMP signaling pathway	SCOPE	0	0	0	0	0.276382	0	0.276382
hsa04024	Environmental Information Processing; Signal transduction	cAMP signaling pathway	DiffCoEx	0.663317	0	0	0	0.457286	0	1.1206
hsa04024	Environmental Information Processing; Signal transduction	cAMP signaling pathway	DE	0	0	0	0.325	0	0	0.325
hsa04060	Environmental Information Processing; Signaling molecules and interaction	Cytokine-cytokine receptor interaction	SCOPE	0	0	0.411565	0	0	0.255102	0.666667
hsa04060	Environmental Information Processing; Signaling molecules and interaction	Cytokine-cytokine receptor interaction	DiffCoEx	0.710884	0.142857	0	0.190476	0.496599	0.380952	1.92177
hsa04060	Environmental Information Processing; Signaling molecules and interaction	Cytokine-cytokine receptor interaction	DE	0	0	0.509259	0	0	0	0.509259
hsa04062	Organismal Systems; Immune system	Chemokine signaling pathway	SCOPE	0.650794	0.555556	0.814815	0	0.78836	0.804233	3.61376
hsa04062	Organismal Systems; Immune system	Chemokine signaling pathway	DiffCoEx	0.719577	0.174603	0	0.0846561	0.507937	0.306878	1.79365
hsa04062	Organismal Systems; Immune system	Chemokine signaling pathway	DE	0	0	0.62	0	0	0	0.62
hsa04064	Environmental Information Processing; Signal transduction	NF-kappa B signaling pathway	SCOPE	0.810526	0.631579	0.884211	0	0.842105	0.905263	4.07368
hsa04064	Environmental Information Processing; Signal transduction	NF-kappa B signaling pathway	DiffCoEx	0	0.147368	0	0.326316	0.484211	0.294737	1.25263
hsa04064	Environmental Information Processing; Signal transduction	NF-kappa B signaling pathway	DE	0	0	0.741935	0	0	0	0.741935
hsa04066	Environmental Information Processing; Signal transduction	HIF-1 signaling pathway	SCOPE	0	0.57	0.86	0	0.79	0.84	3.06
hsa04066	Environmental Information Processing; Signal transduction	HIF-1 signaling pathway	DiffCoEx	0.71	0	0	0.68	0	0.75	2.14
hsa04066	Environmental Information Processing; Signal transduction	HIF-1 signaling pathway	DE	0	0	0	0	0	0	0
hsa04068	Environmental Information Processing; Signal transduction	FoxO signaling pathway	SCOPE	0.719697	0.575758	0.856061	0	0.833333	0.840909	3.82576
hsa04068	Environmental Information Processing; Signal transduction	FoxO signaling pathway	DiffCoEx	0.742424	0.174242	0.69697	0.643939	0.318182	0.772727	3.34848
hsa04068	Environmental Information Processing; Signal transduction	FoxO signaling pathway	DE	0	0	0	0	0	0	0
hsa04070	Environmental Information Processing; Signal transduction	Phosphatidylinositol signaling system	SCOPE	0.69697	0.555556	0.848485	0	0.888889	0.888889	3.87879
hsa04070	Environmental Information Processing; Signal transduction	Phosphatidylinositol signaling system	DiffCoEx	0	0	0	0.646465	0.707071	0.787879	2.14141
hsa04070	Environmental Information Processing; Signal transduction	Phosphatidylinositol signaling system	DE	0	0	0	0	0	0	0
hsa04071	Environmental Information Processing; Signal transduction	Sphingolipid signaling pathway	SCOPE	0.70339	0.627119	0.898305	0	0.864407	0.898305	3.99153
hsa04071	Environmental Information Processing; Signal transduction	Sphingolipid signaling pathway	DiffCoEx	0	0	0.720339	0.686441	0.271186	0.745763	2.42373
hsa04071	Environmental Information Processing; Signal transduction	Sphingolipid signaling pathway	DE	0	0	0	0	0	0	0
hsa04072	Environmental Information Processing; Signal transduction	Phospholipase D signaling pathway	SCOPE	0	0	0.787671	0	0.828767	0.808219	2.42466
hsa04072	Environmental Information Processing; Signal transduction	Phospholipase D signaling pathway	DiffCoEx	0.719178	0	0	0.554795	0.486301	0.719178	2.47945
hsa04072	Environmental Information Processing; Signal transduction	Phospholipase D signaling pathway	DE	0	0	0	0	0	0	0
hsa04080	Environmental Information Processing; Signaling molecules and interaction	Neuroactive ligand-receptor interaction	SCOPE	0	0	0	0.0541516	0	0	0.0541516
hsa04080	Environmental Information Processing; Signaling molecules and interaction	Neuroactive ligand-receptor interaction	DiffCoEx	0	0	0	0.0361011	0.472924	0	0.509025
hsa04080	Environmental Information Processing; Signaling molecules and interaction	Neuroactive ligand-receptor interaction	DE	0.423529	0	0	0.458824	0	0	0.882353
hsa04110	Cellular Processes; Cell growth and death	Cell cycle	SCOPE	0.629032	0.806452	0.935484	0.403226	0.919355	0.959677	4.65323
hsa04110	Cellular Processes; Cell growth and death	Cell cycle	DiffCoEx	0.709677	0.475806	0	0.193548	0.33871	0.830645	2.54839
hsa04110	Cellular Processes; Cell growth and death	Cell cycle	DE	0.666667	0.638889	0.583333	0.694444	0	0	2.58333
hsa04114	Cellular Processes; Cell growth and death	Oocyte meiosis	SCOPE	0	0	0.790323	0	0.290323	0.830645	1.91129
hsa04114	Cellular Processes; Cell growth and death	Oocyte meiosis	DiffCoEx	0.717742	0	0	0	0.282258	0.0725806	1.07258
hsa04114	Cellular Processes; Cell growth and death	Oocyte meiosis	DE	0.653846	0	0	0.615385	0	0	1.26923
hsa04115	Cellular Processes; Cell growth and death	p53 signaling pathway	SCOPE	0.694444	0.291667	0.888889	0.263889	0.805556	0.916667	3.86111
hsa04115	Cellular Processes; Cell growth and death	p53 signaling pathway	DiffCoEx	0	0	0	0.0972222	0	0.791667	0.888889
hsa04115	Cellular Processes; Cell growth and death	p53 signaling pathway	DE	0.470588	0.882353	0	0.588235	0	0	1.94118
hsa04120	Genetic Information Processing; Folding, sorting and degradation	Ubiquitin mediated proteolysis	SCOPE	0.905109	0.70073	0.927007	0	0.912409	0.963504	4.40876
hsa04120	Genetic Information Processing; Folding, sorting and degradation	Ubiquitin mediated proteolysis	DiffCoEx	0	0.211679	0.729927	0.605839	0.525547	0.854015	2.92701
hsa04120	Genetic Information Processing; Folding, sorting and degradation	Ubiquitin mediated proteolysis	DE	0	0	0	0	0	0	0
hsa04130	Genetic Information Processing; Folding, sorting and degradation	SNARE interactions in vesicular transport	SCOPE	0.882353	0.705882	0.970588	0	0.970588	0.970588	4.5
hsa04130	Genetic Information Processing; Folding, sorting and degradation	SNARE interactions in vesicular transport	DiffCoEx	0	0	0	0.676471	0.411765	0	1.08824
hsa04130	Genetic Information Processing; Folding, sorting and degradation	SNARE interactions in vesicular transport	DE	0	0	0	0	0	0	0
hsa04136	Cellular Processes; Transport and catabolism	Autophagy	SCOPE	0.875	0.65625	0.90625	0	0.9375	0.96875	4.34375
hsa04136	Cellular Processes; Transport and catabolism	Autophagy	DiffCoEx	0	0	0	0.65625	0	0.875	1.53125
hsa04136	Cellular Processes; Transport and catabolism	Autophagy	DE	0	0	0	0	0	0	0
hsa04137	Cellular Processes; Transport and catabolism	Mitophagy	SCOPE	0.784615	0.661538	0.953846	0	0.907692	0.953846	4.26154
hsa04137	Cellular Processes; Transport and catabolism	Mitophagy	DiffCoEx	0	0	0.738462	0.692308	0.384615	0.830769	2.64615
hsa04137	Cellular Processes; Transport and catabolism	Mitophagy	DE	0	0	0	0	0	0	0
hsa04140	Cellular Processes; Transport and catabolism	Autophagy	SCOPE	0.765625	0.65625	0.9375	0	0.921875	0.945312	4.22656
hsa04140	Cellular Processes; Transport and catabolism	Autophagy	DiffCoEx	0	0.75	0	0.695312	0.390625	0.867188	2.70312
hsa04140	Cellular Processes; Transport and catabolism	Autophagy	DE	0	0	0	0	0	0	0
hsa04141	Genetic Information Processing; Folding, sorting and degradation	Protein processing in endoplasmic reticulum	SCOPE	0.860606	0.666667	0.909091	0.254545	0.90303	0.909091	4.50303
hsa04141	Genetic Information Processing; Folding, sorting and degradation	Protein processing in endoplasmic reticulum	DiffCoEx	0.412121	0.254545	0.739394	0.545455	0.321212	0.836364	3.10909
hsa04141	Genetic Information Processing; Folding, sorting and degradation	Protein processing in endoplasmic reticulum	DE	0	0	0	0	0	0	0
hsa04142	Cellular Processes; Transport and catabolism	Lysosome	SCOPE	0.772358	0.626016	0.918699	0	0.943089	0.926829	4.18699
hsa04142	Cellular Processes; Transport and catabolism	Lysosome	DiffCoEx	0.455285	0	0.739837	0.796748	0.577236	0.739837	3.30894
hsa04142	Cellular Processes; Transport and catabolism	Lysosome	DE	0	0	0	0	0	0	0
hsa04144	Cellular Processes; Transport and catabolism	Endocytosis	SCOPE	0.864754	0.631148	0.897541	0	0.913934	0.92623	4.23361
hsa04144	Cellular Processes; Transport and catabolism	Endocytosis	DiffCoEx	0.405738	0.168033	0.72541	0.639344	0.29918	0.745902	2.98361
hsa04144	Cellular Processes; Transport and catabolism	Endocytosis	DE	0	0	0	0.413793	0	0	0.413793
hsa04145	Cellular Processes; Transport and catabolism	Phagosome	SCOPE	0.651316	0.611842	0.802632	0	0.828947	0.263158	3.15789
hsa04145	Cellular Processes; Transport and catabolism	Phagosome	DiffCoEx	0	0.157895	0.717105	0.618421	0.440789	0.25	2.18421
hsa04145	Cellular Processes; Transport and catabolism	Phagosome	DE	0	0	0	0	0	0	0
hsa04146	Cellular Processes; Transport and catabolism	Peroxisome	SCOPE	0	0	0.879518	0	0.843373	0.879518	2.60241
hsa04146	Cellular Processes; Transport and catabolism	Peroxisome	DiffCoEx	0	0.144578	0.759036	0	0.578313	0	1.48193
hsa04146	Cellular Processes; Transport and catabolism	Peroxisome	DE	0	0	0	0	0	0	0
hsa04150	Environmental Information Processing; Signal transduction	mTOR signaling pathway	SCOPE	0.675497	0.523179	0.84106	0	0.880795	0.887417	3.80795
hsa04150	Environmental Information Processing; Signal transduction	mTOR signaling pathway	DiffCoEx	0	0.556291	0.748344	0.682119	0.284768	0.774834	3.04636
hsa04150	Environmental Information Processing; Signal transduction	mTOR signaling pathway	DE	0	0	0	0	0	0	0
hsa04151	Environmental Information Processing; Signal transduction	PI3K-Akt signaling pathway	SCOPE	0	0	0.327684	0	0.731638	0	1.05932
hsa04151	Environmental Information Processing; Signal transduction	PI3K-Akt signaling pathway	DiffCoEx	0.694915	0.0988701	0.661017	0.60452	0.418079	0	2.4774
hsa04151	Environmental Information Processing; Signal transduction	PI3K-Akt signaling pathway	DE	0	0	0	0	0	0	0
hsa04152	Environmental Information Processing; Signal transduction	AMPK signaling pathway	SCOPE	0.366667	0	0.791667	0	0.825	0.808333	2.79167
hsa04152	Environmental Information Processing; Signal transduction	AMPK signaling pathway	DiffCoEx	0	0	0.691667	0.683333	0	0.791667	2.16667
hsa04152	Environmental Information Processing; Signal transduction	AMPK signaling pathway	DE	0.413793	0	0	0	0	0	0.413793
hsa04210	Cellular Processes; Cell growth and death	Apoptosis	SCOPE	0.772059	0.617647	0.889706	0	0.867647	0.904412	4.05147
hsa04210	Cellular Processes; Cell growth and death	Apoptosis	DiffCoEx	0.426471	0	0	0.683824	0.257353	0.742647	2.11029
hsa04210	Cellular Processes; Cell growth and death	Apoptosis	DE	0	0	0	0	0	0	0
hsa04211	Organismal Systems; Aging	Longevity regulating pathway	SCOPE	0.719101	0	0.898876	0	0.842697	0.865169	3.32584
hsa04211	Organismal Systems; Aging	Longevity regulating pathway	DiffCoEx	0	0	0	0.674157	0.314607	0.820225	1.80899
hsa04211	Organismal Systems; Aging	Longevity regulating pathway	DE	0	0	0	0	0	0	0
hsa04213	Organismal Systems; Aging	Longevity regulating pathway	SCOPE	0	0	0.854839	0	0.33871	0	1.19355
hsa04213	Organismal Systems; Aging	Longevity regulating pathway	DiffCoEx	0	0	0	0.612903	0	0.806452	1.41935
hsa04213	Organismal Systems; Aging	Longevity regulating pathway	DE	0	0	0	0	0	0	0
hsa04215	Cellular Processes; Cell growth and death	Apoptosis	SCOPE	0.757576	0.666667	0.909091	0	0	0.939394	3.27273
hsa04215	Cellular Processes; Cell growth and death	Apoptosis	DiffCoEx	0	0	0	0	0	0	0
hsa04215	Cellular Processes; Cell growth and death	Apoptosis	DE	0	0	0	0	0	0	0
hsa04216	Cellular Processes; Cell growth and death	Ferroptosis	SCOPE	0	0	0.875	0	0.875	0	1.75
hsa04216	Cellular Processes; Cell growth and death	Ferroptosis	DiffCoEx	0.775	0	0	0	0	0.8	1.575
hsa04216	Cellular Processes; Cell growth and death	Ferroptosis	DE	0	0	0	0	0	0	0
hsa04217	Cellular Processes; Cell growth and death	Necroptosis	SCOPE	0.623457	0.54321	0.808642	0	0	0	1.97531
hsa04217	Cellular Processes; Cell growth and death	Necroptosis	DiffCoEx	0	0	0	0	0	0	0
hsa04217	Cellular Processes; Cell growth and death	Necroptosis	DE	0	0	0	0	0	0	0
hsa04218	Cellular Processes; Cell growth and death	Cellular senescence	SCOPE	0.69375	0.54375	0.9	0	0.81875	0.86875	3.825
hsa04218	Cellular Processes; Cell growth and death	Cellular senescence	DiffCoEx	0.69375	0.15625	0.725	0.625	0.3125	0.75625	3.26875
hsa04218	Cellular Processes; Cell growth and death	Cellular senescence	DE	0.413793	0.551724	0.758621	0	0	0	1.72414
hsa04260	Organismal Systems; Circulatory system	Cardiac muscle contraction	SCOPE	0.141026	0	0	0.115385	0	0	0.25641
hsa04260	Organismal Systems; Circulatory system	Cardiac muscle contraction	DiffCoEx	0.448718	0	0	0.333333	0.435897	0	1.21795
hsa04260	Organismal Systems; Circulatory system	Cardiac muscle contraction	DE	0	0	0	0	0	0	0
hsa04261	Organismal Systems; Circulatory system	Adrenergic signaling in cardiomyocytes	SCOPE	0	0	0	0	0	0	0
hsa04261	Organismal Systems; Circulatory system	Adrenergic signaling in cardiomyocytes	DiffCoEx	0	0	0	0	0.479167	0.729167	1.20833
hsa04261	Organismal Systems; Circulatory system	Adrenergic signaling in cardiomyocytes	DE	0	0	0	0.451613	0	0	0.451613
hsa04270	Organismal Systems; Circulatory system	Vascular smooth muscle contraction	SCOPE	0	0	0	0	0	0	0
hsa04270	Organismal Systems; Circulatory system	Vascular smooth muscle contraction	DiffCoEx	0.719008	0.140496	0	0.140496	0.545455	0	1.54545
hsa04270	Organismal Systems; Circulatory system	Vascular smooth muscle contraction	DE	0	0	0	0	0	0	0
hsa04310	Environmental Information Processing; Signal transduction	Wnt signaling pathway	SCOPE	0	0	0	0	0.821918	0.417808	1.23973
hsa04310	Environmental Information Processing; Signal transduction	Wnt signaling pathway	DiffCoEx	0	0.568493	0	0.657534	0.431507	0.753425	2.41096
hsa04310	Environmental Information Processing; Signal transduction	Wnt signaling pathway	DE	0	0.53125	0	0	0	0	0.53125
hsa04330	Environmental Information Processing; Signal transduction	Notch signaling pathway	SCOPE	0.854167	0	0.9375	0	0.854167	0.9375	3.58333
hsa04330	Environmental Information Processing; Signal transduction	Notch signaling pathway	DiffCoEx	0	0	0	0.8125	0	0	0.8125
hsa04330	Environmental Information Processing; Signal transduction	Notch signaling pathway	DE	0	0	0	0	0	0	0
hsa04340	Environmental Information Processing; Signal transduction	Hedgehog signaling pathway	SCOPE	0.787234	0	0.829787	0	0.914894	0.851064	3.38298
hsa04340	Environmental Information Processing; Signal transduction	Hedgehog signaling pathway	DiffCoEx	0	0	0	0.723404	0	0.851064	1.57447
hsa04340	Environmental Information Processing; Signal transduction	Hedgehog signaling pathway	DE	0	0	0	0	0	0	0
hsa04350	Environmental Information Processing; Signal transduction	TGF-beta signaling pathway	SCOPE	0	0.559524	0	0	0.833333	0	1.39286
hsa04350	Environmental Information Processing; Signal transduction	TGF-beta signaling pathway	DiffCoEx	0.785714	0	0	0.595238	0.75	0.75	2.88095
hsa04350	Environmental Information Processing; Signal transduction	TGF-beta signaling pathway	DE	0	0	0	0	0	0	0
hsa04360	Organismal Systems; Development and regeneration	Axon guidance	SCOPE	0	0	0.765714	0	0.805714	0.845714	2.41714
hsa04360	Organismal Systems; Development and regeneration	Axon guidance	DiffCoEx	0	0	0	0.68	0.44	0.697143	1.81714
hsa04360	Organismal Systems; Development and regeneration	Axon guidance	DE	0	0	0	0	0	0	0
hsa04370	Environmental Information Processing; Signal transduction	VEGF signaling pathway	SCOPE	0.711864	0	0.830508	0	0.322034	0.881356	2.74576
hsa04370	Environmental Information Processing; Signal transduction	VEGF signaling pathway	DiffCoEx	0	0	0	0.661017	0	0	0.661017
hsa04370	Environmental Information Processing; Signal transduction	VEGF signaling pathway	DE	0	0	0	0	0	0	0
hsa04371	Environmental Information Processing; Signal transduction	Apelin signaling pathway	SCOPE	0.635036	0	0.79562	0	0.313869	0.817518	2.56204
hsa04371	Environmental Information Processing; Signal transduction	Apelin signaling pathway	DiffCoEx	0.678832	0	0	0.649635	0.49635	0.759124	2.58394
hsa04371	Environmental Information Processing; Signal transduction	Apelin signaling pathway	DE	0	0	0	0	0	0	0
hsa04380	Organismal Systems; Development and regeneration	Osteoclast differentiation	SCOPE	0.796875	0.679688	0.867188	0	0.882812	0.921875	4.14844
hsa04380	Organismal Systems; Development and regeneration	Osteoclast differentiation	DiffCoEx	0.71875	0.195312	0.03125	0.226562	0.601562	0.28125	2.05469
hsa04380	Organismal Systems; Development and regeneration	Osteoclast differentiation	DE	0	0	0.564103	0	0	0	0.564103
hsa04390	Environmental Information Processing; Signal transduction	Hippo signaling pathway	SCOPE	0.649351	0.506494	0.766234	0	0.844156	0.818182	3.58442
hsa04390	Environmental Information Processing; Signal transduction	Hippo signaling pathway	DiffCoEx	0	0	0.733766	0.616883	0.422078	0.75974	2.53247
hsa04390	Environmental Information Processing; Signal transduction	Hippo signaling pathway	DE	0	0.515152	0	0	0	0	0.515152
hsa04392	Environmental Information Processing; Signal transduction	Hippo signaling pathway	SCOPE	0.827586	0	0.862069	0	0.896552	0	2.58621
hsa04392	Environmental Information Processing; Signal transduction	Hippo signaling pathway	DiffCoEx	0	0	0	0.758621	0	0.862069	1.62069
hsa04392	Environmental Information Processing; Signal transduction	Hippo signaling pathway	DE	0	0	0	0	0	0	0
hsa04510	Cellular Processes; Cellular community - eukaryotes	Focal adhesion	SCOPE	0.718593	0.512563	0.824121	0	0.80402	0.809045	3.66834
hsa04510	Cellular Processes; Cellular community - eukaryotes	Focal adhesion	DiffCoEx	0.673367	0.150754	0.688442	0.763819	0.532663	0.763819	3.57286
hsa04510	Cellular Processes; Cellular community - eukaryotes	Focal adhesion	DE	0	0	0	0	0	0	0
hsa04512	Environmental Information Processing; Signaling molecules and interaction	ECM-receptor interaction	SCOPE	0	0	0	0	0	0.268293	0.268293
hsa04512	Environmental Information Processing; Signaling molecules and interaction	ECM-receptor interaction	DiffCoEx	0	0.243902	0	0.609756	0.54878	0	1.40244
hsa04512	Environmental Information Processing; Signaling molecules and interaction	ECM-receptor interaction	DE	0	0	0	0	0	0	0
hsa04514	Environmental Information Processing; Signaling molecules and interaction	Cell adhesion molecules (CAMs)	SCOPE	0	0	0.805556	0.0763889	0.770833	0.361111	2.01389
hsa04514	Environmental Information Processing; Signaling molecules and interaction	Cell adhesion molecules (CAMs)	DiffCoEx	0	0.222222	0.0277778	0	0.583333	0.340278	1.17361
hsa04514	Environmental Information Processing; Signaling molecules and interaction	Cell adhesion molecules (CAMs)	DE	0	0	0	0	0	0	0
hsa04520	Cellular Processes; Cellular community - eukaryotes	Adherens junction	SCOPE	0.791667	0.652778	0.958333	0	0.944444	0.958333	4.30556
hsa04520	Cellular Processes; Cellular community - eukaryotes	Adherens junction	DiffCoEx	0	0.25	0.736111	0.763889	0.319444	0.833333	2.90278
hsa04520	Cellular Processes; Cellular community - eukaryotes	Adherens junction	DE	0	0	0	0	0	0	0
hsa04530	Cellular Processes; Cellular community - eukaryotes	Tight junction	SCOPE	0.658824	0	0.847059	0	0.794118	0.811765	3.11176
hsa04530	Cellular Processes; Cellular community - eukaryotes	Tight junction	DiffCoEx	0	0	0.670588	0.594118	0	0.741176	2.00588
hsa04530	Cellular Processes; Cellular community - eukaryotes	Tight junction	DE	0	0	0	0	0	0	0
hsa04540	Cellular Processes; Cellular community - eukaryotes	Gap junction	SCOPE	0	0	0	0	0	0	0
hsa04540	Cellular Processes; Cellular community - eukaryotes	Gap junction	DiffCoEx	0	0.113636	0	0	0.477273	0	0.590909
hsa04540	Cellular Processes; Cellular community - eukaryotes	Gap junction	DE	0	0	0	0	0	0	0
hsa04550	Cellular Processes; Cellular community - eukaryotes	Signaling pathways regulating pluripotency of stem cells	SCOPE	0	0	0	0	0.776978	0	0.776978
hsa04550	Cellular Processes; Cellular community - eukaryotes	Signaling pathways regulating pluripotency of stem cells	DiffCoEx	0.676259	0	0.697842	0.604317	0.280576	0.71223	2.97122
hsa04550	Cellular Processes; Cellular community - eukaryotes	Signaling pathways regulating pluripotency of stem cells	DE	0	0.458333	0	0	0	0	0.458333
hsa04610	Organismal Systems; Immune system	Complement and coagulation cascades	SCOPE	0	0	0.43038	0	0	0	0.43038
hsa04610	Organismal Systems; Immune system	Complement and coagulation cascades	DiffCoEx	0.721519	0.126582	0.0506329	0.21519	0.607595	0.21519	1.93671
hsa04610	Organismal Systems; Immune system	Complement and coagulation cascades	DE	0	0	0	0	0	0	0
hsa04611	Organismal Systems; Immune system	Platelet activation	SCOPE	0.723577	0.528455	0.869919	0	0.837398	0.845528	3.80488
hsa04611	Organismal Systems; Immune system	Platelet activation	DiffCoEx	0.723577	0.260163	0	0.617886	0.495935	0	2.09756
hsa04611	Organismal Systems; Immune system	Platelet activation	DE	0	0	0.533333	0	0	0	0.533333
hsa04612	Organismal Systems; Immune system	Antigen processing and presentation	SCOPE	0.662338	0.558442	0.545455	0	0	0	1.76623
hsa04612	Organismal Systems; Immune system	Antigen processing and presentation	DiffCoEx	0	0.441558	0	0	0	0.428571	0.87013
hsa04612	Organismal Systems; Immune system	Antigen processing and presentation	DE	0	0	0.888889	0	0	0	0.888889
hsa04620	Organismal Systems; Immune system	Toll-like receptor signaling pathway	SCOPE	0.673077	0.615385	0.788462	0	0	0	2.07692
hsa04620	Organismal Systems; Immune system	Toll-like receptor signaling pathway	DiffCoEx	0	0.115385	0	0.0576923	0.413462	0.153846	0.740385
hsa04620	Organismal Systems; Immune system	Toll-like receptor signaling pathway	DE	0	0	0.809524	0	0	0	0.809524
hsa04621	Organismal Systems; Immune system	NOD-like receptor signaling pathway	SCOPE	0.708333	0.547619	0.821429	0	0.767857	0.815476	3.66071
hsa04621	Organismal Systems; Immune system	NOD-like receptor signaling pathway	DiffCoEx	0	0	0	0.636905	0	0.107143	0.744048
hsa04621	Organismal Systems; Immune system	NOD-like receptor signaling pathway	DE	0	0	0.894737	0	0	0	0.894737
hsa04622	Organismal Systems; Immune system	RIG-I-like receptor signaling pathway	SCOPE	0.671429	0	0	0	0	0	0.671429
hsa04622	Organismal Systems; Immune system	RIG-I-like receptor signaling pathway	DiffCoEx	0	0	0	0	0.3	0	0.3
hsa04622	Organismal Systems; Immune system	RIG-I-like receptor signaling pathway	DE	0	0	0	0	0	0	0
hsa04623	Organismal Systems; Immune system	Cytosolic DNA-sensing pathway	SCOPE	0.698413	0	0.444444	0	0	0	1.14286
hsa04623	Organismal Systems; Immune system	Cytosolic DNA-sensing pathway	DiffCoEx	0	0	0	0	0	0.142857	0.142857
hsa04623	Organismal Systems; Immune system	Cytosolic DNA-sensing pathway	DE	0	0	0.461538	0	0	0	0.461538
hsa04625	Organismal Systems; Immune system	C-type lectin receptor signaling pathway	SCOPE	0.730769	0.605769	0.875	0	0.846154	0.865385	3.92308
hsa04625	Organismal Systems; Immune system	C-type lectin receptor signaling pathway	DiffCoEx	0.75	0	0	0.134615	0.432692	0.730769	2.04808
hsa04625	Organismal Systems; Immune system	C-type lectin receptor signaling pathway	DE	0	0	0	0	0	0	0
hsa04630	Environmental Information Processing; Signal transduction	JAK-STAT signaling pathway	SCOPE	0	0	0	0	0	0.104938	0.104938
hsa04630	Environmental Information Processing; Signal transduction	JAK-STAT signaling pathway	DiffCoEx	0.759259	0.0987654	0	0.0864198	0	0.0925926	1.03704
hsa04630	Environmental Information Processing; Signal transduction	JAK-STAT signaling pathway	DE	0	0	0	0	0	0	0
hsa04640	Organismal Systems; Immune system	Hematopoietic cell lineage	SCOPE	0	0	0.515464	0	0	0.134021	0.649485
hsa04640	Organismal Systems; Immune system	Hematopoietic cell lineage	DiffCoEx	0.701031	0.28866	0.0412371	0.123711	0.546392	0.484536	2.18557
hsa04640	Organismal Systems; Immune system	Hematopoietic cell lineage	DE	0	0	0.680851	0	0	0	0.680851
hsa04650	Organismal Systems; Immune system	Natural killer cell mediated cytotoxicity	SCOPE	0	0	0.496183	0	0	0	0.496183
hsa04650	Organismal Systems; Immune system	Natural killer cell mediated cytotoxicity	DiffCoEx	0	0.129771	0	0	0	0.267176	0.396947
hsa04650	Organismal Systems; Immune system	Natural killer cell mediated cytotoxicity	DE	0	0	0.617021	0	0	0	0.617021
hsa04657	Organismal Systems; Immune system	IL-17 signaling pathway	SCOPE	0	0	0	0	0	0	0
hsa04657	Organismal Systems; Immune system	IL-17 signaling pathway	DiffCoEx	0	0	0	0.204301	0.451613	0	0.655914
hsa04657	Organismal Systems; Immune system	IL-17 signaling pathway	DE	0	0.714286	0	0	0	0	0.714286
hsa04658	Organismal Systems; Immune system	Th1 and Th2 cell differentiation	SCOPE	0.804348	0.619565	0.869565	0	0.815217	0.869565	3.97826
hsa04658	Organismal Systems; Immune system	Th1 and Th2 cell differentiation	DiffCoEx	0	0.25	0	0.597826	0.48913	0.358696	1.69565
hsa04658	Organismal Systems; Immune system	Th1 and Th2 cell differentiation	DE	0	0	0.84375	0	0	0	0.84375
hsa04659	Organismal Systems; Immune system	Th17 cell differentiation	SCOPE	0.803738	0.64486	0.850467	0	0.841121	0.878505	4.01869
hsa04659	Organismal Systems; Immune system	Th17 cell differentiation	DiffCoEx	0	0.205607	0	0.757009	0.485981	0.336449	1.78505
hsa04659	Organismal Systems; Immune system	Th17 cell differentiation	DE	0	0	0.942857	0	0	0	0.942857
hsa04660	Organismal Systems; Immune system	T cell receptor signaling pathway	SCOPE	0.821782	0.673267	0.891089	0	0.851485	0.930693	4.16832
hsa04660	Organismal Systems; Immune system	T cell receptor signaling pathway	DiffCoEx	0.70297	0.168317	0	0	0.29703	0.257426	1.42574
hsa04660	Organismal Systems; Immune system	T cell receptor signaling pathway	DE	0	0	0.5	0	0	0	0.5
hsa04662	Organismal Systems; Immune system	B cell receptor signaling pathway	SCOPE	0.830986	0.619718	0.929577	0	0.901408	0.957746	4.23944
hsa04662	Organismal Systems; Immune system	B cell receptor signaling pathway	DiffCoEx	0	0.169014	0	0.225352	0.309859	0.126761	0.830986
hsa04662	Organismal Systems; Immune system	B cell receptor signaling pathway	DE	0	0	0	0	0	0	0
hsa04664	Organismal Systems; Immune system	Fc epsilon RI signaling pathway	SCOPE	0.705882	0	0.882353	0	0.794118	0	2.38235
hsa04664	Organismal Systems; Immune system	Fc epsilon RI signaling pathway	DiffCoEx	0	0.102941	0	0.691176	0	0.117647	0.911765
hsa04664	Organismal Systems; Immune system	Fc epsilon RI signaling pathway	DE	0	0	0	0	0	0	0
hsa04666	Organismal Systems; Immune system	Fc gamma R-mediated phagocytosis	SCOPE	0.824176	0.593407	0.923077	0	0.901099	0.901099	4.14286
hsa04666	Organismal Systems; Immune system	Fc gamma R-mediated phagocytosis	DiffCoEx	0	0.142857	0	0.703297	0	0.10989	0.956044
hsa04666	Organismal Systems; Immune system	Fc gamma R-mediated phagocytosis	DE	0	0	0	0	0	0	0
hsa04668	Environmental Information Processing; Signal transduction	TNF signaling pathway	SCOPE	0.736364	0.6	0.881818	0	0.863636	0.872727	3.95455
hsa04668	Environmental Information Processing; Signal transduction	TNF signaling pathway	DiffCoEx	0.7	0	0.718182	0.8	0.536364	0	2.75455
hsa04668	Environmental Information Processing; Signal transduction	TNF signaling pathway	DE	0	0	0.913043	0	0	0	0.913043
hsa04670	Organismal Systems; Immune system	Leukocyte transendothelial migration	SCOPE	0.705357	0.553571	0.821429	0	0.776786	0.8125	3.66964
hsa04670	Organismal Systems; Immune system	Leukocyte transendothelial migration	DiffCoEx	0	0.25	0	0.0625	0.571429	0.116071	1
hsa04670	Organismal Systems; Immune system	Leukocyte transendothelial migration	DE	0	0	0	0	0	0	0
hsa04672	Organismal Systems; Immune system	Intestinal immune network for IgA production	SCOPE	0.714286	0	0.632653	0	0	0.204082	1.55102
hsa04672	Organismal Systems; Immune system	Intestinal immune network for IgA production	DiffCoEx	0	0.367347	0	0.22449	0.591837	0.632653	1.81633
hsa04672	Organismal Systems; Immune system	Intestinal immune network for IgA production	DE	0	0	0.884615	0	0	0	0.884615
hsa04710	Organismal Systems; Environmental adaptation	Circadian rhythm	SCOPE	0.806452	0	0.903226	0	0.935484	0.935484	3.58065
hsa04710	Organismal Systems; Environmental adaptation	Circadian rhythm	DiffCoEx	0	0	0	0.709677	0.419355	0.83871	1.96774
hsa04710	Organismal Systems; Environmental adaptation	Circadian rhythm	DE	0	0	0	0	0	0	0
hsa04713	Organismal Systems; Environmental adaptation	Circadian entrainment	SCOPE	0	0	0	0	0	0	0
hsa04713	Organismal Systems; Environmental adaptation	Circadian entrainment	DiffCoEx	0.697917	0	0	0	0.5	0	1.19792
hsa04713	Organismal Systems; Environmental adaptation	Circadian entrainment	DE	0	0	0	0	0	0	0
hsa04714	Organismal Systems; Environmental adaptation	Thermogenesis	SCOPE	0.593886	0.637555	0.886463	0.213974	0.825328	0.877729	4.03493
hsa04714	Organismal Systems; Environmental adaptation	Thermogenesis	DiffCoEx	0.524017	0.248908	0.68559	0.414847	0.484716	0.262009	2.62009
hsa04714	Organismal Systems; Environmental adaptation	Thermogenesis	DE	0	0	0	0	0	0	0
hsa04721	Organismal Systems; Nervous system	Synaptic vesicle cycle	SCOPE	0.365079	0	0	0	0	0	0.365079
hsa04721	Organismal Systems; Nervous system	Synaptic vesicle cycle	DiffCoEx	0	0	0	0.0634921	0	0	0.0634921
hsa04721	Organismal Systems; Nervous system	Synaptic vesicle cycle	DE	0	0	0.411765	0	0	0	0.411765
hsa04722	Organismal Systems; Nervous system	Neurotrophin signaling pathway	SCOPE	0.789916	0.563025	0.87395	0	0.89916	0.932773	4.05882
hsa04722	Organismal Systems; Nervous system	Neurotrophin signaling pathway	DiffCoEx	0	0	0.756303	0.638655	0.310924	0.823529	2.52941
hsa04722	Organismal Systems; Nervous system	Neurotrophin signaling pathway	DE	0	0	0	0	0	0	0
hsa04723	Organismal Systems; Nervous system	Retrograde endocannabinoid signaling	SCOPE	0.195946	0.114865	0	0	0	0	0.310811
hsa04723	Organismal Systems; Nervous system	Retrograde endocannabinoid signaling	DiffCoEx	0	0	0	0.236486	0	0	0.236486
hsa04723	Organismal Systems; Nervous system	Retrograde endocannabinoid signaling	DE	0	0	0	0	0	0	0
hsa04724	Organismal Systems; Nervous system	Glutamatergic synapse	SCOPE	0	0	0	0	0	0	0
hsa04724	Organismal Systems; Nervous system	Glutamatergic synapse	DiffCoEx	0	0.114035	0	0	0	0	0.114035
hsa04724	Organismal Systems; Nervous system	Glutamatergic synapse	DE	0	0	0	0	0	0	0
hsa04725	Organismal Systems; Nervous system	Cholinergic synapse	SCOPE	0	0	0	0	0	0	0
hsa04725	Organismal Systems; Nervous system	Cholinergic synapse	DiffCoEx	0	0	0	0	0.482143	0	0.482143
hsa04725	Organismal Systems; Nervous system	Cholinergic synapse	DE	0	0	0	0	0	0	0
hsa04728	Organismal Systems; Nervous system	Dopaminergic synapse	SCOPE	0	0	0	0	0.290076	0	0.290076
hsa04728	Organismal Systems; Nervous system	Dopaminergic synapse	DiffCoEx	0	0.618321	0.687023	0.633588	0	0.709924	2.64885
hsa04728	Organismal Systems; Nervous system	Dopaminergic synapse	DE	0	0	0	0	0	0	0
hsa04730	Organismal Systems; Nervous system	Long-term depression	SCOPE	0	0	0	0	0.333333	0	0.333333
hsa04730	Organismal Systems; Nervous system	Long-term depression	DiffCoEx	0	0	0	0.65	0	0	0.65
hsa04730	Organismal Systems; Nervous system	Long-term depression	DE	0	0	0	0	0	0	0
hsa04740	Organismal Systems; Sensory system	Olfactory transduction	SCOPE	0	0	0	0	0	0	0
hsa04740	Organismal Systems; Sensory system	Olfactory transduction	DiffCoEx	0	0	0.015625	0.127232	0	0	0.142857
hsa04740	Organismal Systems; Sensory system	Olfactory transduction	DE	0	0	0	0	0	0	0
hsa04742	Organismal Systems; Sensory system	Taste transduction	SCOPE	0.216867	0.0963855	0.144578	0	0	0	0.457831
hsa04742	Organismal Systems; Sensory system	Taste transduction	DiffCoEx	0	0	0	0.240964	0	0	0.240964
hsa04742	Organismal Systems; Sensory system	Taste transduction	DE	0	0	0.521739	0	0	0	0.521739
hsa04750	Organismal Systems; Sensory system	Inflammatory mediator regulation of TRP channels	SCOPE	0	0	0	0	0	0	0
hsa04750	Organismal Systems; Sensory system	Inflammatory mediator regulation of TRP channels	DiffCoEx	0.717172	0	0	0	0.515152	0	1.23232
hsa04750	Organismal Systems; Sensory system	Inflammatory mediator regulation of TRP channels	DE	0	0	0	0	0	0	0
hsa04810	Cellular Processes; Cell motility	Regulation of actin cytoskeleton	SCOPE	0.661972	0.521127	0.802817	0	0.798122	0.840376	3.62441
hsa04810	Cellular Processes; Cell motility	Regulation of actin cytoskeleton	DiffCoEx	0	0.248826	0.699531	0.586854	0.408451	0	1.94366
hsa04810	Cellular Processes; Cell motility	Regulation of actin cytoskeleton	DE	0	0	0	0	0	0	0
hsa04910	Organismal Systems; Endocrine system	Insulin signaling pathway	SCOPE	0.686131	0	0.80292	0	0.846715	0.854015	3.18978
hsa04910	Organismal Systems; Endocrine system	Insulin signaling pathway	DiffCoEx	0	0	0.708029	0.656934	0.313869	0.773723	2.45255
hsa04910	Organismal Systems; Endocrine system	Insulin signaling pathway	DE	0	0	0	0	0	0	0
hsa04911	Organismal Systems; Endocrine system	Insulin secretion	SCOPE	0	0	0	0	0	0	0
hsa04911	Organismal Systems; Endocrine system	Insulin secretion	DiffCoEx	0	0	0	0	0.517647	0	0.517647
hsa04911	Organismal Systems; Endocrine system	Insulin secretion	DE	0	0	0	0	0	0	0
hsa04912	Organismal Systems; Endocrine system	GnRH signaling pathway	SCOPE	0.698925	0	0	0	0.795699	0.83871	2.33333
hsa04912	Organismal Systems; Endocrine system	GnRH signaling pathway	DiffCoEx	0	0	0	0.591398	0.473118	0.774194	1.83871
hsa04912	Organismal Systems; Endocrine system	GnRH signaling pathway	DE	0	0	0	0	0	0	0
hsa04914	Organismal Systems; Endocrine system	Progesterone-mediated oocyte maturation	SCOPE	0	0	0.79798	0	0	0.828283	1.62626
hsa04914	Organismal Systems; Endocrine system	Progesterone-mediated oocyte maturation	DiffCoEx	0	0	0	0.0808081	0	0.0808081	0.161616
hsa04914	Organismal Systems; Endocrine system	Progesterone-mediated oocyte maturation	DE	0.5	0	0	0.458333	0	0	0.958333
hsa04915	Organismal Systems; Endocrine system	Estrogen signaling pathway	SCOPE	0	0	0	0	0	0	0
hsa04915	Organismal Systems; Endocrine system	Estrogen signaling pathway	DiffCoEx	0	0	0	0	0	0.737226	0.737226
hsa04915	Organismal Systems; Endocrine system	Estrogen signaling pathway	DE	0	0	0	0	0	0	0
hsa04916	Organismal Systems; Endocrine system	Melanogenesis	SCOPE	0	0	0	0	0	0	0
hsa04916	Organismal Systems; Endocrine system	Melanogenesis	DiffCoEx	0	0.584158	0.712871	0.584158	0.485149	0.732673	3.09901
hsa04916	Organismal Systems; Endocrine system	Melanogenesis	DE	0	0	0	0	0	0	0
hsa04917	Organismal Systems; Endocrine system	Prolactin signaling pathway	SCOPE	0	0	0	0	0.357143	0	0.357143
hsa04917	Organismal Systems; Endocrine system	Prolactin signaling pathway	DiffCoEx	0	0	0.728571	0.685714	0.357143	0.771429	2.54286
hsa04917	Organismal Systems; Endocrine system	Prolactin signaling pathway	DE	0	0	0	0	0	0	0
hsa04918	Organismal Systems; Endocrine system	Thyroid hormone synthesis	SCOPE	0	0	0	0	0	0	0
hsa04918	Organismal Systems; Endocrine system	Thyroid hormone synthesis	DiffCoEx	0	0	0	0	0.472973	0	0.472973
hsa04918	Organismal Systems; Endocrine system	Thyroid hormone synthesis	DE	0	0	0	0	0	0	0
hsa04919	Organismal Systems; Endocrine system	Thyroid hormone signaling pathway	SCOPE	0	0	0.827586	0	0.896552	0.887931	2.61207
hsa04919	Organismal Systems; Endocrine system	Thyroid hormone signaling pathway	DiffCoEx	0	0.172414	0	0.698276	0.715517	0.801724	2.38793
hsa04919	Organismal Systems; Endocrine system	Thyroid hormone signaling pathway	DE	0	0	0	0	0	0	0
hsa04920	Organismal Systems; Endocrine system	Adipocytokine signaling pathway	SCOPE	0	0	0.144928	0	0	0	0.144928
hsa04920	Organismal Systems; Endocrine system	Adipocytokine signaling pathway	DiffCoEx	0	0	0	0.666667	0	0	0.666667
hsa04920	Organismal Systems; Endocrine system	Adipocytokine signaling pathway	DE	0.4	0	0	0	0	0	0.4
hsa04921	Organismal Systems; Endocrine system	Oxytocin signaling pathway	SCOPE	0	0	0	0	0.269737	0	0.269737
hsa04921	Organismal Systems; Endocrine system	Oxytocin signaling pathway	DiffCoEx	0.697368	0	0	0	0.493421	0.730263	1.92105
hsa04921	Organismal Systems; Endocrine system	Oxytocin signaling pathway	DE	0	0	0	0	0	0	0
hsa04922	Organismal Systems; Endocrine system	Glucagon signaling pathway	SCOPE	0	0	0	0	0	0	0
hsa04922	Organismal Systems; Endocrine system	Glucagon signaling pathway	DiffCoEx	0	0.61165	0.699029	0.601942	0	0.728155	2.64078
hsa04922	Organismal Systems; Endocrine system	Glucagon signaling pathway	DE	0	0	0	0	0	0	0
hsa04923	Organismal Systems; Endocrine system	Regulation of lipolysis in adipocytes	SCOPE	0.296296	0	0	0	0	0	0.296296
hsa04923	Organismal Systems; Endocrine system	Regulation of lipolysis in adipocytes	DiffCoEx	0.759259	0.666667	0	0.611111	0.518519	0.777778	3.33333
hsa04923	Organismal Systems; Endocrine system	Regulation of lipolysis in adipocytes	DE	0.521739	0	0	0	0	0	0.521739
hsa04924	Organismal Systems; Endocrine system	Renin secretion	SCOPE	0	0	0	0	0.323077	0	0.323077
hsa04924	Organismal Systems; Endocrine system	Renin secretion	DiffCoEx	0.738462	0.676923	0	0.138462	0.492308	0.769231	2.81538
hsa04924	Organismal Systems; Endocrine system	Renin secretion	DE	0.619048	0	0	0	0	0	0.619048
hsa04925	Organismal Systems; Endocrine system	Aldosterone synthesis and secretion	SCOPE	0	0	0	0	0	0	0
hsa04925	Organismal Systems; Endocrine system	Aldosterone synthesis and secretion	DiffCoEx	0.729167	0.614583	0	0	0.510417	0	1.85417
hsa04925	Organismal Systems; Endocrine system	Aldosterone synthesis and secretion	DE	0	0	0	0	0	0	0
hsa04926	Organismal Systems; Endocrine system	Relaxin signaling pathway	SCOPE	0.646154	0	0.784615	0	0.784615	0	2.21538
hsa04926	Organismal Systems; Endocrine system	Relaxin signaling pathway	DiffCoEx	0	0.1	0	0.638462	0.476923	0.753846	1.96923
hsa04926	Organismal Systems; Endocrine system	Relaxin signaling pathway	DE	0	0	0	0	0	0	0
hsa04928	Organismal Systems; Endocrine system	Parathyroid hormone synthesis, secretion and action	SCOPE	0	0	0	0	0.811321	0	0.811321
hsa04928	Organismal Systems; Endocrine system	Parathyroid hormone synthesis, secretion and action	DiffCoEx	0	0	0	0.632075	0.462264	0.773585	1.86792
hsa04928	Organismal Systems; Endocrine system	Parathyroid hormone synthesis, secretion and action	DE	0	0	0	0	0	0	0
hsa04931	Human Diseases; Endocrine and metabolic disease	Insulin resistance	SCOPE	0	0	0.803738	0	0.841121	0.803738	2.4486
hsa04931	Human Diseases; Endocrine and metabolic disease	Insulin resistance	DiffCoEx	0.71028	0	0.738318	0.616822	0	0.794393	2.85981
hsa04931	Human Diseases; Endocrine and metabolic disease	Insulin resistance	DE	0.375	0	0	0	0	0	0.375
hsa04932	Human Diseases; Endocrine and metabolic disease	Non-alcoholic fatty liver disease (NAFLD)	SCOPE	0.550336	0.610738	0.845638	0	0.791946	0.85906	3.65772
hsa04932	Human Diseases; Endocrine and metabolic disease	Non-alcoholic fatty liver disease (NAFLD)	DiffCoEx	0.510067	0.248322	0.738255	0.402685	0.543624	0.241611	2.68456
hsa04932	Human Diseases; Endocrine and metabolic disease	Non-alcoholic fatty liver disease (NAFLD)	DE	0	0	0	0	0	0	0
hsa04933	Human Diseases; Endocrine and metabolic disease	AGE-RAGE signaling pathway in diabetic complications	SCOPE	0.747475	0.59596	0.848485	0	0.848485	0.868687	3.90909
hsa04933	Human Diseases; Endocrine and metabolic disease	AGE-RAGE signaling pathway in diabetic complications	DiffCoEx	0.818182	0.585859	0.69697	0.838384	0.616162	0.777778	4.33333
hsa04933	Human Diseases; Endocrine and metabolic disease	AGE-RAGE signaling pathway in diabetic complications	DE	0	0	0	0	0	0	0
hsa04934	Human Diseases; Endocrine and metabolic disease	Cushing syndrome	SCOPE	0	0	0	0	0.753247	0	0.753247
hsa04934	Human Diseases; Endocrine and metabolic disease	Cushing syndrome	DiffCoEx	0	0	0.707792	0.597403	0.422078	0.746753	2.47403
hsa04934	Human Diseases; Endocrine and metabolic disease	Cushing syndrome	DE	0	0	0	0	0	0	0
hsa04940	Human Diseases; Endocrine and metabolic disease	Type I diabetes mellitus	SCOPE	0	0	0.604651	0	0	0	0.604651
hsa04940	Human Diseases; Endocrine and metabolic disease	Type I diabetes mellitus	DiffCoEx	0	0.674419	0	0	0.511628	0.627907	1.81395
hsa04940	Human Diseases; Endocrine and metabolic disease	Type I diabetes mellitus	DE	0	0	0.96	0	0	0	0.96
hsa04950	Human Diseases; Endocrine and metabolic disease	Maturity onset diabetes of the young	SCOPE	0	0	0	0	0	0	0
hsa04950	Human Diseases; Endocrine and metabolic disease	Maturity onset diabetes of the young	DiffCoEx	0	0.307692	0	0	0	0	0.307692
hsa04950	Human Diseases; Endocrine and metabolic disease	Maturity onset diabetes of the young	DE	0	0	0	0	0	0	0
hsa04960	Organismal Systems; Excretory system	Aldosterone-regulated sodium reabsorption	SCOPE	0	0.216216	0.297297	0	0	0	0.513514
hsa04960	Organismal Systems; Excretory system	Aldosterone-regulated sodium reabsorption	DiffCoEx	0.783784	0	0	0	0	0	0.783784
hsa04960	Organismal Systems; Excretory system	Aldosterone-regulated sodium reabsorption	DE	0	0	0.5	0	0	0	0.5
hsa04961	Organismal Systems; Excretory system	Endocrine and other factor-regulated calcium reabsorption	SCOPE	0	0	0	0	0	0	0
hsa04961	Organismal Systems; Excretory system	Endocrine and other factor-regulated calcium reabsorption	DiffCoEx	0	0	0	0.702128	0.510638	0	1.21277
hsa04961	Organismal Systems; Excretory system	Endocrine and other factor-regulated calcium reabsorption	DE	0	0	0	0	0	0	0
hsa04962	Organismal Systems; Excretory system	Vasopressin-regulated water reabsorption	SCOPE	0.727273	0	0	0	0.863636	0.863636	2.45455
hsa04962	Organismal Systems; Excretory system	Vasopressin-regulated water reabsorption	DiffCoEx	0	0	0.795455	0	0	0.818182	1.61364
hsa04962	Organismal Systems; Excretory system	Vasopressin-regulated water reabsorption	DE	0	0	0	0	0	0	0
hsa04964	Organismal Systems; Excretory system	Proximal tubule bicarbonate reclamation	SCOPE	0	0.347826	0.304348	0	0	0	0.652174
hsa04964	Organismal Systems; Excretory system	Proximal tubule bicarbonate reclamation	DiffCoEx	0	0	0	0	0	0	0
hsa04964	Organismal Systems; Excretory system	Proximal tubule bicarbonate reclamation	DE	0	0	0	0	0	0	0
hsa04966	Organismal Systems; Excretory system	Collecting duct acid secretion	SCOPE	0	0	0.37037	0	0	0	0.37037
hsa04966	Organismal Systems; Excretory system	Collecting duct acid secretion	DiffCoEx	0	0	0	0	0	0	0
hsa04966	Organismal Systems; Excretory system	Collecting duct acid secretion	DE	0	0	0.615385	0	0	0	0.615385
hsa04970	Organismal Systems; Digestive system	Salivary secretion	SCOPE	0	0	0	0	0	0	0
hsa04970	Organismal Systems; Digestive system	Salivary secretion	DiffCoEx	0.722222	0	0	0	0.433333	0	1.15556
hsa04970	Organismal Systems; Digestive system	Salivary secretion	DE	0	0	0	0	0	0	0
hsa04971	Organismal Systems; Digestive system	Gastric acid secretion	SCOPE	0	0	0.2	0	0	0	0.2
hsa04971	Organismal Systems; Digestive system	Gastric acid secretion	DiffCoEx	0	0	0	0	0.52	0.786667	1.30667
hsa04971	Organismal Systems; Digestive system	Gastric acid secretion	DE	0	0	0	0	0	0	0
hsa04972	Organismal Systems; Digestive system	Pancreatic secretion	SCOPE	0	0	0	0	0	0	0
hsa04972	Organismal Systems; Digestive system	Pancreatic secretion	DiffCoEx	0.729167	0	0.09375	0	0	0	0.822917
hsa04972	Organismal Systems; Digestive system	Pancreatic secretion	DE	0	0	0	0	0	0	0
hsa04974	Organismal Systems; Digestive system	Protein digestion and absorption	SCOPE	0	0	0.133333	0	0	0	0.133333
hsa04974	Organismal Systems; Digestive system	Protein digestion and absorption	DiffCoEx	0	0.144444	0	0	0.544444	0	0.688889
hsa04974	Organismal Systems; Digestive system	Protein digestion and absorption	DE	0	0	0	0	0	0	0
hsa04975	Organismal Systems; Digestive system	Fat digestion and absorption	SCOPE	0	0	0	0	0	0	0
hsa04975	Organismal Systems; Digestive system	Fat digestion and absorption	DiffCoEx	0	0	0.146341	0	0	0	0.146341
hsa04975	Organismal Systems; Digestive system	Fat digestion and absorption	DE	0	0	0	0	0	0	0
hsa04976	Organismal Systems; Digestive system	Bile secretion	SCOPE	0	0.183099	0.140845	0	0	0	0.323944
hsa04976	Organismal Systems; Digestive system	Bile secretion	DiffCoEx	0	0	0	0	0	0	0
hsa04976	Organismal Systems; Digestive system	Bile secretion	DE	0.714286	0.428571	0	0	0	0	1.14286
hsa04977	Organismal Systems; Digestive system	Vitamin digestion and absorption	SCOPE	0	0	0	0	0	0	0
hsa04977	Organismal Systems; Digestive system	Vitamin digestion and absorption	DiffCoEx	0	0.791667	0	0	0	0	0.791667
hsa04977	Organismal Systems; Digestive system	Vitamin digestion and absorption	DE	0	0	0	0	0	0	0
hsa04978	Organismal Systems; Digestive system	Mineral absorption	SCOPE	0	0.254902	0.215686	0	0	0	0.470588
hsa04978	Organismal Systems; Digestive system	Mineral absorption	DiffCoEx	0	0	0	0.215686	0	0	0.215686
hsa04978	Organismal Systems; Digestive system	Mineral absorption	DE	0	0.684211	0	0	0	0	0.684211
hsa04979	Organismal Systems; Digestive system	Cholesterol metabolism	SCOPE	0	0	0	0	0	0	0
hsa04979	Organismal Systems; Digestive system	Cholesterol metabolism	DiffCoEx	0	0.66	0	0	0	0	0.66
hsa04979	Organismal Systems; Digestive system	Cholesterol metabolism	DE	0	0	0	0	0	0	0
hsa05010	Human Diseases; Neurodegenerative disease	Alzheimer disease	SCOPE	0.555556	0.619883	0.80117	0.163743	0.760234	0.859649	3.76023
hsa05010	Human Diseases; Neurodegenerative disease	Alzheimer disease	DiffCoEx	0.54386	0.251462	0.754386	0.438596	0.549708	0.245614	2.78363
hsa05010	Human Diseases; Neurodegenerative disease	Alzheimer disease	DE	0	0	0	0	0	0	0
hsa05012	Human Diseases; Neurodegenerative disease	Parkinson disease	SCOPE	0.690141	0.669014	0.887324	0.267606	0.183099	0.873239	3.57042
hsa05012	Human Diseases; Neurodegenerative disease	Parkinson disease	DiffCoEx	0.640845	0.295775	0.732394	0.56338	0.570423	0.267606	3.07042
hsa05012	Human Diseases; Neurodegenerative disease	Parkinson disease	DE	0	0	0	0	0	0	0
hsa05014	Human Diseases; Neurodegenerative disease	Amyotrophic lateral sclerosis (ALS)	SCOPE	0	0	0	0	0	0.352941	0.352941
hsa05014	Human Diseases; Neurodegenerative disease	Amyotrophic lateral sclerosis (ALS)	DiffCoEx	0	0	0	0	0	0	0
hsa05014	Human Diseases; Neurodegenerative disease	Amyotrophic lateral sclerosis (ALS)	DE	0	0	0	0	0	0	0
hsa05016	Human Diseases; Neurodegenerative disease	Huntington disease	SCOPE	0.518135	0.585492	0.813472	0	0.787565	0.834197	3.53886
hsa05016	Human Diseases; Neurodegenerative disease	Huntington disease	DiffCoEx	0.533679	0.253886	0.678756	0.518135	0.512953	0.259067	2.75648
hsa05016	Human Diseases; Neurodegenerative disease	Huntington disease	DE	0	0	0	0	0	0	0
hsa05020	Human Diseases; Neurodegenerative disease	Prion diseases	SCOPE	0	0	0	0	0	0	0
hsa05020	Human Diseases; Neurodegenerative disease	Prion diseases	DiffCoEx	0	0	0	0.114286	0.542857	0	0.657143
hsa05020	Human Diseases; Neurodegenerative disease	Prion diseases	DE	0	0	0	0	0	0	0
hsa05031	Human Diseases; Substance dependence	Amphetamine addiction	SCOPE	0	0	0	0	0	0	0
hsa05031	Human Diseases; Substance dependence	Amphetamine addiction	DiffCoEx	0	0.632353	0	0	0	0	0.632353
hsa05031	Human Diseases; Substance dependence	Amphetamine addiction	DE	0	0	0	0	0	0	0
hsa05032	Human Diseases; Substance dependence	Morphine addiction	SCOPE	0	0	0	0	0	0	0
hsa05032	Human Diseases; Substance dependence	Morphine addiction	DiffCoEx	0	0	0	0	0.417582	0	0.417582
hsa05032	Human Diseases; Substance dependence	Morphine addiction	DE	0	0	0	0	0	0	0
hsa05033	Human Diseases; Substance dependence	Nicotine addiction	SCOPE	0	0	0	0	0	0	0
hsa05033	Human Diseases; Substance dependence	Nicotine addiction	DiffCoEx	0	0	0	0.1	0	0	0.1
hsa05033	Human Diseases; Substance dependence	Nicotine addiction	DE	0	0	0	0	0	0	0
hsa05034	Human Diseases; Substance dependence	Alcoholism	SCOPE	0.305556	0.527778	0	0	0.244444	0	1.07778
hsa05034	Human Diseases; Substance dependence	Alcoholism	DiffCoEx	0	0.544444	0	0.205556	0.483333	0	1.23333
hsa05034	Human Diseases; Substance dependence	Alcoholism	DE	0.616667	0	0	0	0	0	0.616667
hsa05100	Human Diseases; Infectious disease: bacterial	Bacterial invasion of epithelial cells	SCOPE	0.851351	0.648649	0.864865	0	0.891892	0.918919	4.17568
hsa05100	Human Diseases; Infectious disease: bacterial	Bacterial invasion of epithelial cells	DiffCoEx	0	0	0.743243	0.702703	0	0.797297	2.24324
hsa05100	Human Diseases; Infectious disease: bacterial	Bacterial invasion of epithelial cells	DE	0	0	0	0	0	0	0
hsa05110	Human Diseases; Infectious disease: bacterial	Vibrio cholerae infection	SCOPE	0.46	0	0.84	0	0.9	0.86	3.06
hsa05110	Human Diseases; Infectious disease: bacterial	Vibrio cholerae infection	DiffCoEx	0	0	0	0	0	0.78	0.78
hsa05110	Human Diseases; Infectious disease: bacterial	Vibrio cholerae infection	DE	0	0	0.285714	0	0	0	0.285714
hsa05120	Human Diseases; Infectious disease: bacterial	Epithelial cell signaling in Helicobacter pylori infection	SCOPE	0.705882	0.573529	0.808824	0	0.897059	0.867647	3.85294
hsa05120	Human Diseases; Infectious disease: bacterial	Epithelial cell signaling in Helicobacter pylori infection	DiffCoEx	0	0	0	0.75	0	0.764706	1.51471
hsa05120	Human Diseases; Infectious disease: bacterial	Epithelial cell signaling in Helicobacter pylori infection	DE	0	0	0	0	0	0	0
hsa05130	Human Diseases; Infectious disease: bacterial	Pathogenic Escherichia coli infection	SCOPE	0.363636	0.636364	0.836364	0	0	0.909091	2.74545
hsa05130	Human Diseases; Infectious disease: bacterial	Pathogenic Escherichia coli infection	DiffCoEx	0.545455	0	0.872727	0.618182	0	0	2.03636
hsa05130	Human Diseases; Infectious disease: bacterial	Pathogenic Escherichia coli infection	DE	0	0	0	0	0	0	0
hsa05131	Human Diseases; Infectious disease: bacterial	Shigellosis	SCOPE	0.938462	0.707692	0.969231	0	0.938462	0.969231	4.52308
hsa05131	Human Diseases; Infectious disease: bacterial	Shigellosis	DiffCoEx	0	0	0.784615	0.646154	0.369231	0.784615	2.58462
hsa05131	Human Diseases; Infectious disease: bacterial	Shigellosis	DE	0	0	0	0	0	0	0
hsa05132	Human Diseases; Infectious disease: bacterial	Salmonella infection	SCOPE	0.732558	0.604651	0.825581	0	0.813953	0.883721	3.86047
hsa05132	Human Diseases; Infectious disease: bacterial	Salmonella infection	DiffCoEx	0	0.290698	0.825581	0.104651	0.476744	0.139535	1.83721
hsa05132	Human Diseases; Infectious disease: bacterial	Salmonella infection	DE	0	0.533333	0	0	0	0	0.533333
hsa05133	Human Diseases; Infectious disease: bacterial	Pertussis	SCOPE	0.723684	0	0.5	0	0.789474	0.828947	2.84211
hsa05133	Human Diseases; Infectious disease: bacterial	Pertussis	DiffCoEx	0	0	0	0.0789474	0.552632	0.25	0.881579
hsa05133	Human Diseases; Infectious disease: bacterial	Pertussis	DE	0	0	0.8	0	0	0	0.8
hsa05134	Human Diseases; Infectious disease: bacterial	Legionellosis	SCOPE	0	0.581818	0	0	0.818182	0	1.4
hsa05134	Human Diseases; Infectious disease: bacterial	Legionellosis	DiffCoEx	0	0	0	0.2	0.454545	0	0.654545
hsa05134	Human Diseases; Infectious disease: bacterial	Legionellosis	DE	0	0	0	0	0	0	0
hsa05140	Human Diseases; Infectious disease: parasitic	Leishmaniasis	SCOPE	0.810811	0.689189	0.837838	0	0.864865	0.878378	4.08108
hsa05140	Human Diseases; Infectious disease: parasitic	Leishmaniasis	DiffCoEx	0	0.310811	0.0540541	0.108108	0.581081	0.432432	1.48649
hsa05140	Human Diseases; Infectious disease: parasitic	Leishmaniasis	DE	0	0	0.884615	0	0	0	0.884615
hsa05142	Human Diseases; Infectious disease: parasitic	Chagas disease (American trypanosomiasis)	SCOPE	0.745098	0.656863	0.882353	0	0.862745	0.872549	4.01961
hsa05142	Human Diseases; Infectious disease: parasitic	Chagas disease (American trypanosomiasis)	DiffCoEx	0.745098	0.117647	0	0.705882	0.490196	0.176471	2.23529
hsa05142	Human Diseases; Infectious disease: parasitic	Chagas disease (American trypanosomiasis)	DE	0	0	0.458333	0	0	0	0.458333
hsa05143	Human Diseases; Infectious disease: parasitic	African trypanosomiasis	SCOPE	0	0	0	0	0	0	0
hsa05143	Human Diseases; Infectious disease: parasitic	African trypanosomiasis	DiffCoEx	0	0.142857	0	0.0857143	0.6	0.2	1.02857
hsa05143	Human Diseases; Infectious disease: parasitic	African trypanosomiasis	DE	0	0	0	0	0	0	0
hsa05144	Human Diseases; Infectious disease: parasitic	Malaria	SCOPE	0.367347	0	0.510204	0.204082	0	0	1.08163
hsa05144	Human Diseases; Infectious disease: parasitic	Malaria	DiffCoEx	0.836735	0.408163	0	0.0816327	0.734694	0.204082	2.26531
hsa05144	Human Diseases; Infectious disease: parasitic	Malaria	DE	0	0	0	0	0	0	0
hsa05145	Human Diseases; Infectious disease: parasitic	Toxoplasmosis	SCOPE	0.823009	0.575221	0.876106	0	0.840708	0.814159	3.9292
hsa05145	Human Diseases; Infectious disease: parasitic	Toxoplasmosis	DiffCoEx	0	0.159292	0.690265	0.637168	0.513274	0.256637	2.25664
hsa05145	Human Diseases; Infectious disease: parasitic	Toxoplasmosis	DE	0	0	0.741935	0	0	0	0.741935
hsa05146	Human Diseases; Infectious disease: parasitic	Amoebiasis	SCOPE	0	0	0	0	0	0	0
hsa05146	Human Diseases; Infectious disease: parasitic	Amoebiasis	DiffCoEx	0	0	0	0.0833333	0.583333	0	0.666667
hsa05146	Human Diseases; Infectious disease: parasitic	Amoebiasis	DE	0	0	0	0	0	0	0
hsa05150	Human Diseases; Infectious disease: bacterial	Staphylococcus aureus infection	SCOPE	0.785714	0.625	0.75	0.107143	0.839286	0.339286	3.44643
hsa05150	Human Diseases; Infectious disease: bacterial	Staphylococcus aureus infection	DiffCoEx	0	0.392857	0.0535714	0.267857	0.785714	0.517857	2.01786
hsa05150	Human Diseases; Infectious disease: bacterial	Staphylococcus aureus infection	DE	0	0	0.638889	0	0	0	0.638889
hsa05152	Human Diseases; Infectious disease: bacterial	Tuberculosis	SCOPE	0.703911	0.603352	0.793296	0	0.798883	0.804469	3.70391
hsa05152	Human Diseases; Infectious disease: bacterial	Tuberculosis	DiffCoEx	0	0.150838	0.687151	0.0670391	0.413408	0.173184	1.49162
hsa05152	Human Diseases; Infectious disease: bacterial	Tuberculosis	DE	0	0	0	0	0	0	0
hsa05160	Human Diseases; Infectious disease: viral	Hepatitis C	SCOPE	0	0	0.770992	0	0.282443	0	1.05344
hsa05160	Human Diseases; Infectious disease: viral	Hepatitis C	DiffCoEx	0	0	0	0.641221	0.290076	0	0.931298
hsa05160	Human Diseases; Infectious disease: viral	Hepatitis C	DE	0	0	0	0	0	0	0
hsa05161	Human Diseases; Infectious disease: viral	Hepatitis B	SCOPE	0.708333	0.576389	0.847222	0	0.805556	0.819444	3.75694
hsa05161	Human Diseases; Infectious disease: viral	Hepatitis B	DiffCoEx	0	0	0.680556	0.638889	0.284722	0.777778	2.38194
hsa05161	Human Diseases; Infectious disease: viral	Hepatitis B	DE	0	0	0.952381	0	0	0	0.952381
hsa05162	Human Diseases; Infectious disease: viral	Measles	SCOPE	0.689394	0.560606	0.80303	0	0.310606	0	2.36364
hsa05162	Human Diseases; Infectious disease: viral	Measles	DiffCoEx	0.757576	0.0909091	0	0	0	0	0.848485
hsa05162	Human Diseases; Infectious disease: viral	Measles	DE	0	0	0.903226	0	0	0	0.903226
hsa05163	Human Diseases; Infectious disease: viral	Human cytomegalovirus infection	SCOPE	0.684444	0.533333	0.862222	0	0.8	0.835556	3.71556
hsa05163	Human Diseases; Infectious disease: viral	Human cytomegalovirus infection	DiffCoEx	0.653333	0	0.671111	0.631111	0.395556	0.08	2.43111
hsa05163	Human Diseases; Infectious disease: viral	Human cytomegalovirus infection	DE	0	0	0.511111	0	0	0	0.511111
hsa05164	Human Diseases; Infectious disease: viral	Influenza A	SCOPE	0.684211	0.54386	0.789474	0	0	0	2.01754
hsa05164	Human Diseases; Infectious disease: viral	Influenza A	DiffCoEx	0	0.0760234	0	0.0877193	0	0.0877193	0.251462
hsa05164	Human Diseases; Infectious disease: viral	Influenza A	DE	0	0	0	0	0	0	0
hsa05165	Human Diseases; Infectious disease: viral	Human papillomavirus infection	SCOPE	0.628319	0.492625	0.79056	0	0.778761	0.820059	3.51032
hsa05165	Human Diseases; Infectious disease: viral	Human papillomavirus infection	DiffCoEx	0	0	0.663717	0.631268	0.362832	0.731563	2.38938
hsa05165	Human Diseases; Infectious disease: viral	Human papillomavirus infection	DE	0	0	0	0	0	0	0
hsa05166	Human Diseases; Infectious disease: viral	Human T-cell leukemia virus 1 infection	SCOPE	0.686275	0.564706	0.87451	0	0.858824	0.87451	3.85882
hsa05166	Human Diseases; Infectious disease: viral	Human T-cell leukemia virus 1 infection	DiffCoEx	0	0.0941176	0.682353	0.678431	0.423529	0.803922	2.68235
hsa05166	Human Diseases; Infectious disease: viral	Human T-cell leukemia virus 1 infection	DE	0	0	0.815385	0	0	0	0.815385
hsa05167	Human Diseases; Infectious disease: viral	Kaposi sarcoma-associated herpesvirus infection	SCOPE	0.693548	0.575269	0.822581	0	0.801075	0.833333	3.72581
hsa05167	Human Diseases; Infectious disease: viral	Kaposi sarcoma-associated herpesvirus infection	DiffCoEx	0	0.0752688	0.666667	0.0806452	0	0.102151	0.924731
hsa05167	Human Diseases; Infectious disease: viral	Kaposi sarcoma-associated herpesvirus infection	DE	0	0	0.842105	0	0	0	0.842105
hsa05168	Human Diseases; Infectious disease: viral	Herpes simplex infection	SCOPE	0.756757	0.621622	0.848649	0	0.810811	0.827027	3.86486
hsa05168	Human Diseases; Infectious disease: viral	Herpes simplex infection	DiffCoEx	0	0.308108	0	0.637838	0.27027	0.113514	1.32973
hsa05168	Human Diseases; Infectious disease: viral	Herpes simplex infection	DE	0	0	0.918919	0	0	0	0.918919
hsa05169	Human Diseases; Infectious disease: viral	Epstein-Barr virus infection	SCOPE	0.845771	0.621891	0.870647	0	0.80597	0.865672	4.00995
hsa05169	Human Diseases; Infectious disease: viral	Epstein-Barr virus infection	DiffCoEx	0	0.343284	0	0.691542	0.243781	0.208955	1.48756
hsa05169	Human Diseases; Infectious disease: viral	Epstein-Barr virus infection	DE	0	0	0.890909	0	0	0	0.890909
hsa05170	Human Diseases; Infectious disease: viral	Human immunodeficiency virus 1 infection	SCOPE	0.806604	0.589623	0.853774	0	0.825472	0.858491	3.93396
hsa05170	Human Diseases; Infectious disease: viral	Human immunodeficiency virus 1 infection	DiffCoEx	0	0.0754717	0	0.542453	0.240566	0	0.858491
hsa05170	Human Diseases; Infectious disease: viral	Human immunodeficiency virus 1 infection	DE	0	0	0	0	0	0	0
hsa05202	Human Diseases; Cancer: overview	Transcriptional misregulation in cancer	SCOPE	0	0	0.774194	0	0.747312	0.349462	1.87097
hsa05202	Human Diseases; Cancer: overview	Transcriptional misregulation in cancer	DiffCoEx	0.666667	0.548387	0	0.0860215	0.435484	0.77957	2.51613
hsa05202	Human Diseases; Cancer: overview	Transcriptional misregulation in cancer	DE	0	0	0	0	0	0	0
hsa05203	Human Diseases; Cancer: overview	Viral carcinogenesis	SCOPE	0.855721	0.631841	0.910448	0	0.850746	0.850746	4.0995
hsa05203	Human Diseases; Cancer: overview	Viral carcinogenesis	DiffCoEx	0	0.233831	0.696517	0.547264	0.263682	0.736318	2.47761
hsa05203	Human Diseases; Cancer: overview	Viral carcinogenesis	DE	0.6875	0	0.5625	0.375	0	0	1.625
hsa05204	Human Diseases; Cancer: overview	Chemical carcinogenesis	SCOPE	0	0.146341	0	0	0	0	0.146341
hsa05204	Human Diseases; Cancer: overview	Chemical carcinogenesis	DiffCoEx	0	0	0	0.0365854	0	0	0.0365854
hsa05204	Human Diseases; Cancer: overview	Chemical carcinogenesis	DE	0.62963	0.777778	0	0	0	0	1.40741
hsa05205	Human Diseases; Cancer: overview	Proteoglycans in cancer	SCOPE	0.671642	0.502488	0.800995	0	0.850746	0.845771	3.67164
hsa05205	Human Diseases; Cancer: overview	Proteoglycans in cancer	DiffCoEx	0.696517	0.243781	0.751244	0.641791	0.442786	0.746269	3.52239
hsa05205	Human Diseases; Cancer: overview	Proteoglycans in cancer	DE	0	0	0	0	0	0	0
hsa05206	Human Diseases; Cancer: overview	MicroRNAs in cancer	SCOPE	0.12709	0	0	0.110368	0	0	0.237458
hsa05206	Human Diseases; Cancer: overview	MicroRNAs in cancer	DiffCoEx	0	0	0	0.173913	0.0702341	0	0.244147
hsa05206	Human Diseases; Cancer: overview	MicroRNAs in cancer	DE	0	0	0	0	0	0	0
hsa05210	Human Diseases; Cancer: specific types	Colorectal cancer	SCOPE	0.767442	0.616279	0.918605	0	0.895349	0.94186	4.13953
hsa05210	Human Diseases; Cancer: specific types	Colorectal cancer	DiffCoEx	0	0.186047	0.732558	0.697674	0.372093	0.813953	2.80233
hsa05210	Human Diseases; Cancer: specific types	Colorectal cancer	DE	0	0.75	0	0	0	0	0.75
hsa05211	Human Diseases; Cancer: specific types	Renal cell carcinoma	SCOPE	0.768116	0.724638	0.942029	0	0.927536	0.956522	4.31884
hsa05211	Human Diseases; Cancer: specific types	Renal cell carcinoma	DiffCoEx	0	0.217391	0.768116	0.710145	0.376812	0.84058	2.91304
hsa05211	Human Diseases; Cancer: specific types	Renal cell carcinoma	DE	0	0	0	0	0	0	0
hsa05212	Human Diseases; Cancer: specific types	Pancreatic cancer	SCOPE	0.76	0.626667	0.96	0	0.893333	0.946667	4.18667
hsa05212	Human Diseases; Cancer: specific types	Pancreatic cancer	DiffCoEx	0	0	0.72	0.613333	0.346667	0.813333	2.49333
hsa05212	Human Diseases; Cancer: specific types	Pancreatic cancer	DE	0	0	0	0	0	0	0
hsa05213	Human Diseases; Cancer: specific types	Endometrial cancer	SCOPE	0.793103	0	0.913793	0	0.913793	0.913793	3.53448
hsa05213	Human Diseases; Cancer: specific types	Endometrial cancer	DiffCoEx	0	0.206897	0.758621	0.706897	0.37931	0.827586	2.87931
hsa05213	Human Diseases; Cancer: specific types	Endometrial cancer	DE	0	0	0	0	0	0	0
hsa05214	Human Diseases; Cancer: specific types	Glioma	SCOPE	0.690141	0	0.830986	0	0.788732	0.859155	3.16901
hsa05214	Human Diseases; Cancer: specific types	Glioma	DiffCoEx	0	0	0	0.605634	0	0.802817	1.40845
hsa05214	Human Diseases; Cancer: specific types	Glioma	DE	0	0	0	0	0	0	0
hsa05215	Human Diseases; Cancer: specific types	Prostate cancer	SCOPE	0.690722	0.56701	0.896907	0	0.886598	0.85567	3.89691
hsa05215	Human Diseases; Cancer: specific types	Prostate cancer	DiffCoEx	0	0.175258	0.742268	0.659794	0.278351	0.814433	2.6701
hsa05215	Human Diseases; Cancer: specific types	Prostate cancer	DE	0	0	0	0	0	0	0
hsa05216	Human Diseases; Cancer: specific types	Thyroid cancer	SCOPE	0.756757	0	0.891892	0	0.837838	0.945946	3.43243
hsa05216	Human Diseases; Cancer: specific types	Thyroid cancer	DiffCoEx	0	0	0	0.675676	0.378378	0.810811	1.86486
hsa05216	Human Diseases; Cancer: specific types	Thyroid cancer	DE	0	0	0	0	0	0	0
hsa05217	Human Diseases; Cancer: specific types	Basal cell carcinoma	SCOPE	0	0	0	0	0.825397	0	0.825397
hsa05217	Human Diseases; Cancer: specific types	Basal cell carcinoma	DiffCoEx	0	0.650794	0.746032	0.619048	0.507937	0	2.52381
hsa05217	Human Diseases; Cancer: specific types	Basal cell carcinoma	DE	0	0	0	0	0	0	0
hsa05218	Human Diseases; Cancer: specific types	Melanoma	SCOPE	0	0	0	0	0	0	0
hsa05218	Human Diseases; Cancer: specific types	Melanoma	DiffCoEx	0	0	0	0	0	0.75	0.75
hsa05218	Human Diseases; Cancer: specific types	Melanoma	DE	0	0	0	0	0	0	0
hsa05219	Human Diseases; Cancer: specific types	Bladder cancer	SCOPE	0	0	0.878049	0	0.853659	0	1.73171
hsa05219	Human Diseases; Cancer: specific types	Bladder cancer	DiffCoEx	0	0	0.853659	0.707317	0	0	1.56098
hsa05219	Human Diseases; Cancer: specific types	Bladder cancer	DE	0	0	0	0	0	0	0
hsa05220	Human Diseases; Cancer: specific types	Chronic myeloid leukemia	SCOPE	0.842105	0.644737	0.934211	0	0.894737	0.947368	4.26316
hsa05220	Human Diseases; Cancer: specific types	Chronic myeloid leukemia	DiffCoEx	0	0	0.736842	0.776316	0.355263	0.842105	2.71053
hsa05220	Human Diseases; Cancer: specific types	Chronic myeloid leukemia	DE	0	0	0	0	0	0	0
hsa05221	Human Diseases; Cancer: specific types	Acute myeloid leukemia	SCOPE	0.712121	0.606061	0.924242	0	0.924242	0.969697	4.13636
hsa05221	Human Diseases; Cancer: specific types	Acute myeloid leukemia	DiffCoEx	0	0	0	0.787879	0.757576	0.151515	1.69697
hsa05221	Human Diseases; Cancer: specific types	Acute myeloid leukemia	DE	0	0	0.933333	0	0	0	0.933333
hsa05222	Human Diseases; Cancer: specific types	Small cell lung cancer	SCOPE	0.752688	0	0.870968	0	0.827957	0.935484	3.3871
hsa05222	Human Diseases; Cancer: specific types	Small cell lung cancer	DiffCoEx	0	0	0	0.698925	0.430108	0.806452	1.93548
hsa05222	Human Diseases; Cancer: specific types	Small cell lung cancer	DE	0	0	0	0	0	0	0
hsa05223	Human Diseases; Cancer: specific types	Non-small cell lung cancer	SCOPE	0.742424	0	0.878788	0	0.833333	0.924242	3.37879
hsa05223	Human Diseases; Cancer: specific types	Non-small cell lung cancer	DiffCoEx	0	0	0	0.666667	0.333333	0.772727	1.77273
hsa05223	Human Diseases; Cancer: specific types	Non-small cell lung cancer	DE	0	0	0	0	0	0	0
hsa05224	Human Diseases; Cancer: specific types	Breast cancer	SCOPE	0	0	0	0	0.755102	0.401361	1.15646
hsa05224	Human Diseases; Cancer: specific types	Breast cancer	DiffCoEx	0	0	0	0.564626	0.401361	0.77551	1.7415
hsa05224	Human Diseases; Cancer: specific types	Breast cancer	DE	0	0.580645	0	0	0	0	0.580645
hsa05225	Human Diseases; Cancer: specific types	Hepatocellular carcinoma	SCOPE	0.625	0	0.797619	0	0.809524	0.845238	3.07738
hsa05225	Human Diseases; Cancer: specific types	Hepatocellular carcinoma	DiffCoEx	0	0.142857	0.720238	0.595238	0.261905	0.75	2.47024
hsa05225	Human Diseases; Cancer: specific types	Hepatocellular carcinoma	DE	0	0	0	0	0	0	0
hsa05226	Human Diseases; Cancer: specific types	Gastric cancer	SCOPE	0	0	0	0	0	0.436242	0.436242
hsa05226	Human Diseases; Cancer: specific types	Gastric cancer	DiffCoEx	0	0	0	0.590604	0	0.724832	1.31544
hsa05226	Human Diseases; Cancer: specific types	Gastric cancer	DE	0	0	0	0	0	0	0
hsa05230	Human Diseases; Cancer: overview	Central carbon metabolism in cancer	SCOPE	0	0	0.876923	0	0.861538	0.876923	2.61538
hsa05230	Human Diseases; Cancer: overview	Central carbon metabolism in cancer	DiffCoEx	0	0	0.769231	0	0.446154	0	1.21538
hsa05230	Human Diseases; Cancer: overview	Central carbon metabolism in cancer	DE	0	0	0	0	0	0	0
hsa05231	Human Diseases; Cancer: overview	Choline metabolism in cancer	SCOPE	0	0	0.858586	0	0.868687	0.878788	2.60606
hsa05231	Human Diseases; Cancer: overview	Choline metabolism in cancer	DiffCoEx	0	0	0	0.616162	0	0.79798	1.41414
hsa05231	Human Diseases; Cancer: overview	Choline metabolism in cancer	DE	0	0	0	0	0	0	0
hsa05310	Human Diseases; Immune disease	Asthma	SCOPE	0	0	0.645161	0	0	0	0.645161
hsa05310	Human Diseases; Immune disease	Asthma	DiffCoEx	0	0.387097	0	0	0.548387	0.419355	1.35484
hsa05310	Human Diseases; Immune disease	Asthma	DE	0	0	0.823529	0	0	0	0.823529
hsa05320	Human Diseases; Immune disease	Autoimmune thyroid disease	SCOPE	0	0	0.54717	0	0	0	0.54717
hsa05320	Human Diseases; Immune disease	Autoimmune thyroid disease	DiffCoEx	0	0.301887	0	0.207547	0	0.490566	1
hsa05320	Human Diseases; Immune disease	Autoimmune thyroid disease	DE	0	0	0.961538	0	0	0	0.961538
hsa05321	Human Diseases; Immune disease	Inflammatory bowel disease (IBD)	SCOPE	0.738462	0.569231	0.569231	0	0	0	1.87692
hsa05321	Human Diseases; Immune disease	Inflammatory bowel disease (IBD)	DiffCoEx	0	0.276923	0	0.138462	0.553846	0.492308	1.46154
hsa05321	Human Diseases; Immune disease	Inflammatory bowel disease (IBD)	DE	0	0	0.863636	0	0	0	0.863636
hsa05322	Human Diseases; Immune disease	Systemic lupus erythematosus	SCOPE	0.300752	0.631579	0	0	0.270677	0	1.20301
hsa05322	Human Diseases; Immune disease	Systemic lupus erythematosus	DiffCoEx	0	0.150376	0	0.285714	0	0.157895	0.593985
hsa05322	Human Diseases; Immune disease	Systemic lupus erythematosus	DE	0.744681	0	0.510638	0	0.212766	0	1.46809
hsa05323	Human Diseases; Immune disease	Rheumatoid arthritis	SCOPE	0	0.544444	0.422222	0	0	0	0.966667
hsa05323	Human Diseases; Immune disease	Rheumatoid arthritis	DiffCoEx	0	0.211111	0	0.0777778	0.633333	0.388889	1.31111
hsa05323	Human Diseases; Immune disease	Rheumatoid arthritis	DE	0	0.545455	0	0	0	0	0.545455
hsa05330	Human Diseases; Immune disease	Allograft rejection	SCOPE	0.736842	0	0.736842	0	0	0.184211	1.65789
hsa05330	Human Diseases; Immune disease	Allograft rejection	DiffCoEx	0	0.736842	0	0	0.526316	0.736842	2
hsa05330	Human Diseases; Immune disease	Allograft rejection	DE	0	0	1	0	0	0	1
hsa05332	Human Diseases; Immune disease	Graft-versus-host disease	SCOPE	0	0	0.682927	0	0	0	0.682927
hsa05332	Human Diseases; Immune disease	Graft-versus-host disease	DiffCoEx	0	0.341463	0	0.243902	0.512195	0.658537	1.7561
hsa05332	Human Diseases; Immune disease	Graft-versus-host disease	DE	0	0	0.892857	0	0	0	0.892857
hsa05340	Human Diseases; Immune disease	Primary immunodeficiency	SCOPE	0.783784	0	0.837838	0	0	0.243243	1.86486
hsa05340	Human Diseases; Immune disease	Primary immunodeficiency	DiffCoEx	0	0.297297	0.0810811	0.297297	0	0.675676	1.35135
hsa05340	Human Diseases; Immune disease	Primary immunodeficiency	DE	0	0	0.952381	0	0	0	0.952381
hsa05410	Human Diseases; Cardiovascular disease	Hypertrophic cardiomyopathy (HCM)	SCOPE	0	0	0	0	0	0	0
hsa05410	Human Diseases; Cardiovascular disease	Hypertrophic cardiomyopathy (HCM)	DiffCoEx	0	0.156627	0	0	0.53012	0	0.686747
hsa05410	Human Diseases; Cardiovascular disease	Hypertrophic cardiomyopathy (HCM)	DE	0	0	0	0	0	0	0
hsa05412	Human Diseases; Cardiovascular disease	Arrhythmogenic right ventricular cardiomyopathy (ARVC)	SCOPE	0	0	0	0	0	0	0
hsa05412	Human Diseases; Cardiovascular disease	Arrhythmogenic right ventricular cardiomyopathy (ARVC)	DiffCoEx	0	0.138889	0	0.583333	0	0	0.722222
hsa05412	Human Diseases; Cardiovascular disease	Arrhythmogenic right ventricular cardiomyopathy (ARVC)	DE	0	0	0	0	0	0	0
hsa05414	Human Diseases; Cardiovascular disease	Dilated cardiomyopathy (DCM)	SCOPE	0	0	0	0	0	0	0
hsa05414	Human Diseases; Cardiovascular disease	Dilated cardiomyopathy (DCM)	DiffCoEx	0	0.144444	0	0	0.533333	0	0.677778
hsa05414	Human Diseases; Cardiovascular disease	Dilated cardiomyopathy (DCM)	DE	0	0	0	0.5	0	0	0.5
hsa05416	Human Diseases; Cardiovascular disease	Viral myocarditis	SCOPE	0.779661	0.627119	0.864407	0	0.830508	0.152542	3.25424
hsa05416	Human Diseases; Cardiovascular disease	Viral myocarditis	DiffCoEx	0	0.271186	0	0	0.576271	0.355932	1.20339
hsa05416	Human Diseases; Cardiovascular disease	Viral myocarditis	DE	0	0	0.83871	0	0	0	0.83871
hsa05418	Human Diseases; Cardiovascular disease	Fluid shear stress and atherosclerosis	SCOPE	0	0.52518	0.827338	0	0.820144	0.827338	3
hsa05418	Human Diseases; Cardiovascular disease	Fluid shear stress and atherosclerosis	DiffCoEx	0	0	0.76259	0.028777	0.446043	0.733813	1.97122
hsa05418	Human Diseases; Cardiovascular disease	Fluid shear stress and atherosclerosis	DE	0	0	0	0	0	0	0

## Sheet: Supplementary Table S18
KEGG GeneSet	Pathway Name	Cancer	Core Gene	Core Gene Name	Secondary Gene	Secondary Gene Name	Tumor Correlation	Normal Correlation
hsa03030	DNA replication	BRCA	ENSG00000161649	CD300LG	ENSG00000138346	DNA2	-0.146124	-0.377896
hsa03030	DNA replication	BRCA	ENSG00000161649	CD300LG	ENSG00000168496	FEN1	-0.189547	-0.530454
hsa03030	DNA replication	BRCA	ENSG00000161649	CD300LG	ENSG00000105486	LIG1	-0.0949374	-0.585782
hsa03030	DNA replication	BRCA	ENSG00000161649	CD300LG	ENSG00000073111	MCM2	-0.174415	-0.591877
hsa03030	DNA replication	BRCA	ENSG00000161649	CD300LG	ENSG00000112118	MCM3	-0.143053	-0.573643
hsa03030	DNA replication	BRCA	ENSG00000161649	CD300LG	ENSG00000104738	MCM4	-0.195286	-0.645275
hsa03030	DNA replication	BRCA	ENSG00000161649	CD300LG	ENSG00000100297	MCM5	-0.0876449	-0.518822
hsa03030	DNA replication	BRCA	ENSG00000161649	CD300LG	ENSG00000076003	MCM6	-0.137392	-0.494057
hsa03030	DNA replication	BRCA	ENSG00000161649	CD300LG	ENSG00000166508	MCM7	-0.141206	-0.506695
hsa03030	DNA replication	BRCA	ENSG00000161649	CD300LG	ENSG00000132646	PCNA	-0.177755	-0.620513
hsa03030	DNA replication	BRCA	ENSG00000161649	CD300LG	ENSG00000101868	POLA1	-0.0891382	-0.50939
hsa03030	DNA replication	BRCA	ENSG00000161649	CD300LG	ENSG00000014138	POLA2	-0.123927	-0.543655
hsa03030	DNA replication	BRCA	ENSG00000161649	CD300LG	ENSG00000062822	POLD1	-0.0882955	-0.490224
hsa03030	DNA replication	BRCA	ENSG00000161649	CD300LG	ENSG00000106628	POLD2	-0.16971	-0.480076
hsa03030	DNA replication	BRCA	ENSG00000161649	CD300LG	ENSG00000077514	POLD3	-0.0594142	-0.479757
hsa03030	DNA replication	BRCA	ENSG00000161649	CD300LG	ENSG00000175482	POLD4	0.016792	-0.122881
hsa03030	DNA replication	BRCA	ENSG00000161649	CD300LG	ENSG00000177084	POLE	-0.0959358	-0.456161
hsa03030	DNA replication	BRCA	ENSG00000161649	CD300LG	ENSG00000100479	POLE2	-0.142427	-0.572565
hsa03030	DNA replication	BRCA	ENSG00000161649	CD300LG	ENSG00000148229	POLE3	-0.0960147	-0.665404
hsa03030	DNA replication	BRCA	ENSG00000161649	CD300LG	ENSG00000115350	POLE4	-0.0243451	0.00149847
hsa03030	DNA replication	BRCA	ENSG00000161649	CD300LG	ENSG00000198056	PRIM1	-0.144689	-0.561898
hsa03030	DNA replication	BRCA	ENSG00000161649	CD300LG	ENSG00000146143	PRIM2	-0.133551	-0.566511
hsa03030	DNA replication	BRCA	ENSG00000161649	CD300LG	ENSG00000035928	RFC1	-0.028167	-0.439669
hsa03030	DNA replication	BRCA	ENSG00000161649	CD300LG	ENSG00000049541	RFC2	-0.167978	-0.575421
hsa03030	DNA replication	BRCA	ENSG00000161649	CD300LG	ENSG00000133119	RFC3	-0.118886	-0.555452
hsa03030	DNA replication	BRCA	ENSG00000161649	CD300LG	ENSG00000163918	RFC4	-0.171112	-0.644079
hsa03030	DNA replication	BRCA	ENSG00000161649	CD300LG	ENSG00000111445	RFC5	-0.13399	-0.585287
hsa03030	DNA replication	BRCA	ENSG00000161649	CD300LG	ENSG00000171865	RNASEH1	-0.0705198	-0.209393
hsa03030	DNA replication	BRCA	ENSG00000161649	CD300LG	ENSG00000104889	RNASEH2A	-0.202045	-0.53411
hsa03030	DNA replication	BRCA	ENSG00000161649	CD300LG	ENSG00000136104	RNASEH2B	0.0192151	-0.461695
hsa03030	DNA replication	BRCA	ENSG00000161649	CD300LG	ENSG00000172922	RNASEH2C	-0.0165213	-0.268939
hsa03030	DNA replication	BRCA	ENSG00000161649	CD300LG	ENSG00000132383	RPA1	-0.0466904	-0.534636
hsa03030	DNA replication	BRCA	ENSG00000161649	CD300LG	ENSG00000117748	RPA2	0.00901802	-0.538645
hsa03030	DNA replication	BRCA	ENSG00000161649	CD300LG	ENSG00000106399	RPA3	-0.110023	-0.498991
hsa03030	DNA replication	BRCA	ENSG00000161649	CD300LG	ENSG00000204086	RPA4	-0.0619565	0.0582759
hsa03030	DNA replication	BRCA	ENSG00000161649	CD300LG	ENSG00000106028	SSBP1	-0.150776	-0.565146
hsa03030	DNA replication	BRCA	ENSG00000180914	OXTR	ENSG00000138346	DNA2	-0.0414274	0.241761
hsa03030	DNA replication	BRCA	ENSG00000180914	OXTR	ENSG00000168496	FEN1	-0.0797801	0.391782
hsa03030	DNA replication	BRCA	ENSG00000180914	OXTR	ENSG00000105486	LIG1	-0.016848	0.612072
hsa03030	DNA replication	BRCA	ENSG00000180914	OXTR	ENSG00000073111	MCM2	-0.0551748	0.483971
hsa03030	DNA replication	BRCA	ENSG00000180914	OXTR	ENSG00000112118	MCM3	-0.0394844	0.57517
hsa03030	DNA replication	BRCA	ENSG00000180914	OXTR	ENSG00000104738	MCM4	-0.0626856	0.49068
hsa03030	DNA replication	BRCA	ENSG00000180914	OXTR	ENSG00000100297	MCM5	-0.0435061	0.519923
hsa03030	DNA replication	BRCA	ENSG00000180914	OXTR	ENSG00000076003	MCM6	-0.0565604	0.345794
hsa03030	DNA replication	BRCA	ENSG00000180914	OXTR	ENSG00000166508	MCM7	-0.030453	0.552088
hsa03030	DNA replication	BRCA	ENSG00000180914	OXTR	ENSG00000132646	PCNA	-0.0776522	0.438142
hsa03030	DNA replication	BRCA	ENSG00000180914	OXTR	ENSG00000101868	POLA1	0.0257389	0.561717
hsa03030	DNA replication	BRCA	ENSG00000180914	OXTR	ENSG00000014138	POLA2	-0.0524371	0.489346
hsa03030	DNA replication	BRCA	ENSG00000180914	OXTR	ENSG00000062822	POLD1	-0.0283883	0.484244
hsa03030	DNA replication	BRCA	ENSG00000180914	OXTR	ENSG00000106628	POLD2	-0.0798062	0.410628
hsa03030	DNA replication	BRCA	ENSG00000180914	OXTR	ENSG00000077514	POLD3	0.00441531	0.535709
hsa03030	DNA replication	BRCA	ENSG00000180914	OXTR	ENSG00000175482	POLD4	-0.0286872	0.176307
hsa03030	DNA replication	BRCA	ENSG00000180914	OXTR	ENSG00000177084	POLE	-0.00227808	0.498711
hsa03030	DNA replication	BRCA	ENSG00000180914	OXTR	ENSG00000100479	POLE2	-0.0294534	0.417963
hsa03030	DNA replication	BRCA	ENSG00000180914	OXTR	ENSG00000148229	POLE3	-0.00618995	0.61158
hsa03030	DNA replication	BRCA	ENSG00000180914	OXTR	ENSG00000115350	POLE4	-0.0191702	0.0181832
hsa03030	DNA replication	BRCA	ENSG00000180914	OXTR	ENSG00000198056	PRIM1	-0.0277938	0.554772
hsa03030	DNA replication	BRCA	ENSG00000180914	OXTR	ENSG00000146143	PRIM2	-0.0303849	0.561021
hsa03030	DNA replication	BRCA	ENSG00000180914	OXTR	ENSG00000035928	RFC1	0.080631	0.551004
hsa03030	DNA replication	BRCA	ENSG00000180914	OXTR	ENSG00000049541	RFC2	-0.0557197	0.558969
hsa03030	DNA replication	BRCA	ENSG00000180914	OXTR	ENSG00000133119	RFC3	-0.0185204	0.503856
hsa03030	DNA replication	BRCA	ENSG00000180914	OXTR	ENSG00000163918	RFC4	-0.0331428	0.502337
hsa03030	DNA replication	BRCA	ENSG00000180914	OXTR	ENSG00000111445	RFC5	0.00290052	0.6155
hsa03030	DNA replication	BRCA	ENSG00000180914	OXTR	ENSG00000171865	RNASEH1	-0.0155197	0.403506
hsa03030	DNA replication	BRCA	ENSG00000180914	OXTR	ENSG00000104889	RNASEH2A	-0.0993569	0.444155
hsa03030	DNA replication	BRCA	ENSG00000180914	OXTR	ENSG00000136104	RNASEH2B	0.0197009	0.446307
hsa03030	DNA replication	BRCA	ENSG00000180914	OXTR	ENSG00000172922	RNASEH2C	0.00932467	0.28573
hsa03030	DNA replication	BRCA	ENSG00000180914	OXTR	ENSG00000132383	RPA1	0.0382714	0.609787
hsa03030	DNA replication	BRCA	ENSG00000180914	OXTR	ENSG00000117748	RPA2	0.0367313	0.635398
hsa03030	DNA replication	BRCA	ENSG00000180914	OXTR	ENSG00000106399	RPA3	-0.0303213	0.419967
hsa03030	DNA replication	BRCA	ENSG00000180914	OXTR	ENSG00000204086	RPA4	-0.0244144	-0.0900228
hsa03030	DNA replication	BRCA	ENSG00000180914	OXTR	ENSG00000106028	SSBP1	-0.0239516	0.528661
hsa03030	DNA replication	BRCA	ENSG00000149090	PAMR1	ENSG00000138346	DNA2	-0.152066	0.0371842
hsa03030	DNA replication	BRCA	ENSG00000149090	PAMR1	ENSG00000168496	FEN1	-0.163137	0.343893
hsa03030	DNA replication	BRCA	ENSG00000149090	PAMR1	ENSG00000105486	LIG1	-0.0551054	0.341838
hsa03030	DNA replication	BRCA	ENSG00000149090	PAMR1	ENSG00000073111	MCM2	-0.152612	0.300084
hsa03030	DNA replication	BRCA	ENSG00000149090	PAMR1	ENSG00000112118	MCM3	-0.114028	0.469123
hsa03030	DNA replication	BRCA	ENSG00000149090	PAMR1	ENSG00000104738	MCM4	-0.17584	0.263071
hsa03030	DNA replication	BRCA	ENSG00000149090	PAMR1	ENSG00000100297	MCM5	-0.0570429	0.39605
hsa03030	DNA replication	BRCA	ENSG00000149090	PAMR1	ENSG00000076003	MCM6	-0.131467	0.280534
hsa03030	DNA replication	BRCA	ENSG00000149090	PAMR1	ENSG00000166508	MCM7	-0.106698	0.326565
hsa03030	DNA replication	BRCA	ENSG00000149090	PAMR1	ENSG00000132646	PCNA	-0.158916	0.371856
hsa03030	DNA replication	BRCA	ENSG00000149090	PAMR1	ENSG00000101868	POLA1	-0.0288338	0.248651
hsa03030	DNA replication	BRCA	ENSG00000149090	PAMR1	ENSG00000014138	POLA2	-0.10228	0.323129
hsa03030	DNA replication	BRCA	ENSG00000149090	PAMR1	ENSG00000062822	POLD1	-0.03489	0.380106
hsa03030	DNA replication	BRCA	ENSG00000149090	PAMR1	ENSG00000106628	POLD2	-0.085823	0.33613
hsa03030	DNA replication	BRCA	ENSG00000149090	PAMR1	ENSG00000077514	POLD3	-0.0257408	0.347294
hsa03030	DNA replication	BRCA	ENSG00000149090	PAMR1	ENSG00000175482	POLD4	0.0186663	0.29353
hsa03030	DNA replication	BRCA	ENSG00000149090	PAMR1	ENSG00000177084	POLE	-0.0754719	0.284001
hsa03030	DNA replication	BRCA	ENSG00000149090	PAMR1	ENSG00000100479	POLE2	-0.119469	0.201515
hsa03030	DNA replication	BRCA	ENSG00000149090	PAMR1	ENSG00000148229	POLE3	-0.0321788	0.401214
hsa03030	DNA replication	BRCA	ENSG00000149090	PAMR1	ENSG00000115350	POLE4	-0.00495951	0.310272
hsa03030	DNA replication	BRCA	ENSG00000149090	PAMR1	ENSG00000198056	PRIM1	-0.117103	0.239731
hsa03030	DNA replication	BRCA	ENSG00000149090	PAMR1	ENSG00000146143	PRIM2	-0.100836	0.328832
hsa03030	DNA replication	BRCA	ENSG00000149090	PAMR1	ENSG00000035928	RFC1	0.0490199	0.232756
hsa03030	DNA replication	BRCA	ENSG00000149090	PAMR1	ENSG00000049541	RFC2	-0.124434	0.43637
hsa03030	DNA replication	BRCA	ENSG00000149090	PAMR1	ENSG00000133119	RFC3	-0.0961949	0.229654
hsa03030	DNA replication	BRCA	ENSG00000149090	PAMR1	ENSG00000163918	RFC4	-0.151851	0.310877
hsa03030	DNA replication	BRCA	ENSG00000149090	PAMR1	ENSG00000111445	RFC5	-0.0961191	0.324475
hsa03030	DNA replication	BRCA	ENSG00000149090	PAMR1	ENSG00000171865	RNASEH1	-0.056564	0.2077
hsa03030	DNA replication	BRCA	ENSG00000149090	PAMR1	ENSG00000104889	RNASEH2A	-0.16254	0.455159
hsa03030	DNA replication	BRCA	ENSG00000149090	PAMR1	ENSG00000136104	RNASEH2B	0.0621929	0.428477
hsa03030	DNA replication	BRCA	ENSG00000149090	PAMR1	ENSG00000172922	RNASEH2C	0.0419045	0.432295
hsa03030	DNA replication	BRCA	ENSG00000149090	PAMR1	ENSG00000132383	RPA1	0.0789728	0.418681
hsa03030	DNA replication	BRCA	ENSG00000149090	PAMR1	ENSG00000117748	RPA2	0.114889	0.433986
hsa03030	DNA replication	BRCA	ENSG00000149090	PAMR1	ENSG00000106399	RPA3	-0.0764668	0.374297
hsa03030	DNA replication	BRCA	ENSG00000149090	PAMR1	ENSG00000204086	RPA4	-0.0843998	0.0329925
hsa03030	DNA replication	BRCA	ENSG00000149090	PAMR1	ENSG00000106028	SSBP1	-0.084546	0.476254
hsa03030	DNA replication	BRCA	ENSG00000145777	TSLP	ENSG00000138346	DNA2	0.0239785	0.262072
hsa03030	DNA replication	BRCA	ENSG00000145777	TSLP	ENSG00000168496	FEN1	-0.0255133	0.0952592
hsa03030	DNA replication	BRCA	ENSG00000145777	TSLP	ENSG00000105486	LIG1	-0.0567273	0.303204
hsa03030	DNA replication	BRCA	ENSG00000145777	TSLP	ENSG00000073111	MCM2	0.0188358	0.192081
hsa03030	DNA replication	BRCA	ENSG00000145777	TSLP	ENSG00000112118	MCM3	0.0596081	0.31436
hsa03030	DNA replication	BRCA	ENSG00000145777	TSLP	ENSG00000104738	MCM4	0.0143236	0.27043
hsa03030	DNA replication	BRCA	ENSG00000145777	TSLP	ENSG00000100297	MCM5	0.111219	0.191075
hsa03030	DNA replication	BRCA	ENSG00000145777	TSLP	ENSG00000076003	MCM6	0.0913275	0.213046
hsa03030	DNA replication	BRCA	ENSG00000145777	TSLP	ENSG00000166508	MCM7	0.125607	0.257761
hsa03030	DNA replication	BRCA	ENSG00000145777	TSLP	ENSG00000132646	PCNA	-0.0539148	0.328601
hsa03030	DNA replication	BRCA	ENSG00000145777	TSLP	ENSG00000101868	POLA1	0.0300994	0.419838
hsa03030	DNA replication	BRCA	ENSG00000145777	TSLP	ENSG00000014138	POLA2	-0.00881751	0.300804
hsa03030	DNA replication	BRCA	ENSG00000145777	TSLP	ENSG00000062822	POLD1	0.0922035	0.16265
hsa03030	DNA replication	BRCA	ENSG00000145777	TSLP	ENSG00000106628	POLD2	-0.0198625	0.125729
hsa03030	DNA replication	BRCA	ENSG00000145777	TSLP	ENSG00000077514	POLD3	0.0627277	0.475574
hsa03030	DNA replication	BRCA	ENSG00000145777	TSLP	ENSG00000175482	POLD4	-0.0898701	-0.0374344
hsa03030	DNA replication	BRCA	ENSG00000145777	TSLP	ENSG00000177084	POLE	0.0326451	0.323018
hsa03030	DNA replication	BRCA	ENSG00000145777	TSLP	ENSG00000100479	POLE2	-0.0326389	0.325834
hsa03030	DNA replication	BRCA	ENSG00000145777	TSLP	ENSG00000148229	POLE3	0.0800391	0.42243
hsa03030	DNA replication	BRCA	ENSG00000145777	TSLP	ENSG00000115350	POLE4	0.0424445	0.0774094
hsa03030	DNA replication	BRCA	ENSG00000145777	TSLP	ENSG00000198056	PRIM1	-0.0586578	0.44628
hsa03030	DNA replication	BRCA	ENSG00000145777	TSLP	ENSG00000146143	PRIM2	0.0667859	0.497843
hsa03030	DNA replication	BRCA	ENSG00000145777	TSLP	ENSG00000035928	RFC1	0.0390568	0.443347
hsa03030	DNA replication	BRCA	ENSG00000145777	TSLP	ENSG00000049541	RFC2	0.0528047	0.252866
hsa03030	DNA replication	BRCA	ENSG00000145777	TSLP	ENSG00000133119	RFC3	0.0582746	0.426196
hsa03030	DNA replication	BRCA	ENSG00000145777	TSLP	ENSG00000163918	RFC4	0.0833977	0.37068
hsa03030	DNA replication	BRCA	ENSG00000145777	TSLP	ENSG00000111445	RFC5	0.0524967	0.439731
hsa03030	DNA replication	BRCA	ENSG00000145777	TSLP	ENSG00000171865	RNASEH1	0.127022	0.212802
hsa03030	DNA replication	BRCA	ENSG00000145777	TSLP	ENSG00000104889	RNASEH2A	0.00835207	0.180519
hsa03030	DNA replication	BRCA	ENSG00000145777	TSLP	ENSG00000136104	RNASEH2B	0.0506522	0.477671
hsa03030	DNA replication	BRCA	ENSG00000145777	TSLP	ENSG00000172922	RNASEH2C	0.00560671	0.161505
hsa03030	DNA replication	BRCA	ENSG00000145777	TSLP	ENSG00000132383	RPA1	0.148014	0.403148
hsa03030	DNA replication	BRCA	ENSG00000145777	TSLP	ENSG00000117748	RPA2	0.142331	0.409479
hsa03030	DNA replication	BRCA	ENSG00000145777	TSLP	ENSG00000106399	RPA3	-0.0793785	0.459036
hsa03030	DNA replication	BRCA	ENSG00000145777	TSLP	ENSG00000204086	RPA4	0.0949908	-0.0315392
hsa03030	DNA replication	BRCA	ENSG00000145777	TSLP	ENSG00000106028	SSBP1	0.0654389	0.360745
hsa03030	DNA replication	BRCA	ENSG00000165197	VEGFD	ENSG00000138346	DNA2	-0.107353	0.269905
hsa03030	DNA replication	BRCA	ENSG00000165197	VEGFD	ENSG00000168496	FEN1	-0.147206	0.0900975
hsa03030	DNA replication	BRCA	ENSG00000165197	VEGFD	ENSG00000105486	LIG1	-0.0692514	0.0683575
hsa03030	DNA replication	BRCA	ENSG00000165197	VEGFD	ENSG00000073111	MCM2	-0.131722	0.140857
hsa03030	DNA replication	BRCA	ENSG00000165197	VEGFD	ENSG00000112118	MCM3	-0.111219	0.0938693
hsa03030	DNA replication	BRCA	ENSG00000165197	VEGFD	ENSG00000104738	MCM4	-0.160136	0.155336
hsa03030	DNA replication	BRCA	ENSG00000165197	VEGFD	ENSG00000100297	MCM5	-0.060992	-0.00324299
hsa03030	DNA replication	BRCA	ENSG00000165197	VEGFD	ENSG00000076003	MCM6	-0.108908	0.242052
hsa03030	DNA replication	BRCA	ENSG00000165197	VEGFD	ENSG00000166508	MCM7	-0.0987643	0.0798295
hsa03030	DNA replication	BRCA	ENSG00000165197	VEGFD	ENSG00000132646	PCNA	-0.133896	0.12421
hsa03030	DNA replication	BRCA	ENSG00000165197	VEGFD	ENSG00000101868	POLA1	-0.0396208	0.190108
hsa03030	DNA replication	BRCA	ENSG00000165197	VEGFD	ENSG00000014138	POLA2	-0.0928141	0.0331049
hsa03030	DNA replication	BRCA	ENSG00000165197	VEGFD	ENSG00000062822	POLD1	-0.0673432	0.00941102
hsa03030	DNA replication	BRCA	ENSG00000165197	VEGFD	ENSG00000106628	POLD2	-0.126264	0.0165339
hsa03030	DNA replication	BRCA	ENSG00000165197	VEGFD	ENSG00000077514	POLD3	-0.019986	0.190147
hsa03030	DNA replication	BRCA	ENSG00000165197	VEGFD	ENSG00000175482	POLD4	-0.0178824	-0.101157
hsa03030	DNA replication	BRCA	ENSG00000165197	VEGFD	ENSG00000177084	POLE	-0.0644048	0.152902
hsa03030	DNA replication	BRCA	ENSG00000165197	VEGFD	ENSG00000100479	POLE2	-0.106815	0.172309
hsa03030	DNA replication	BRCA	ENSG00000165197	VEGFD	ENSG00000148229	POLE3	-0.0476125	0.130486
hsa03030	DNA replication	BRCA	ENSG00000165197	VEGFD	ENSG00000115350	POLE4	-0.0195794	-0.0876934
hsa03030	DNA replication	BRCA	ENSG00000165197	VEGFD	ENSG00000198056	PRIM1	-0.103146	0.187668
hsa03030	DNA replication	BRCA	ENSG00000165197	VEGFD	ENSG00000146143	PRIM2	-0.104419	0.137049
hsa03030	DNA replication	BRCA	ENSG00000165197	VEGFD	ENSG00000035928	RFC1	0.0355159	0.231087
hsa03030	DNA replication	BRCA	ENSG00000165197	VEGFD	ENSG00000049541	RFC2	-0.134647	0.0310118
hsa03030	DNA replication	BRCA	ENSG00000165197	VEGFD	ENSG00000133119	RFC3	-0.072588	0.163188
hsa03030	DNA replication	BRCA	ENSG00000165197	VEGFD	ENSG00000163918	RFC4	-0.127252	0.131225
hsa03030	DNA replication	BRCA	ENSG00000165197	VEGFD	ENSG00000111445	RFC5	-0.100345	0.132466
hsa03030	DNA replication	BRCA	ENSG00000165197	VEGFD	ENSG00000171865	RNASEH1	-0.0336379	0.207915
hsa03030	DNA replication	BRCA	ENSG00000165197	VEGFD	ENSG00000104889	RNASEH2A	-0.168745	0.0103817
hsa03030	DNA replication	BRCA	ENSG00000165197	VEGFD	ENSG00000136104	RNASEH2B	0.0469748	0.19539
hsa03030	DNA replication	BRCA	ENSG00000165197	VEGFD	ENSG00000172922	RNASEH2C	-0.0162273	0.00423635
hsa03030	DNA replication	BRCA	ENSG00000165197	VEGFD	ENSG00000132383	RPA1	0.00727384	0.130763
hsa03030	DNA replication	BRCA	ENSG00000165197	VEGFD	ENSG00000117748	RPA2	0.0345048	0.082484
hsa03030	DNA replication	BRCA	ENSG00000165197	VEGFD	ENSG00000106399	RPA3	-0.0539479	0.0553088
hsa03030	DNA replication	BRCA	ENSG00000165197	VEGFD	ENSG00000204086	RPA4	-0.0426898	0.087426
hsa03030	DNA replication	BRCA	ENSG00000165197	VEGFD	ENSG00000106028	SSBP1	-0.0934353	0.0720377
hsa03030	DNA replication	COAD	ENSG00000163815	CLEC3B	ENSG00000138346	DNA2	-0.0311669	-0.0398632
hsa03030	DNA replication	COAD	ENSG00000163815	CLEC3B	ENSG00000168496	FEN1	-0.0199065	-0.0671848
hsa03030	DNA replication	COAD	ENSG00000163815	CLEC3B	ENSG00000105486	LIG1	0.0299972	-0.17236
hsa03030	DNA replication	COAD	ENSG00000163815	CLEC3B	ENSG00000073111	MCM2	0.0020715	-0.0826198
hsa03030	DNA replication	COAD	ENSG00000163815	CLEC3B	ENSG00000112118	MCM3	0.0377142	0.111002
hsa03030	DNA replication	COAD	ENSG00000163815	CLEC3B	ENSG00000104738	MCM4	0.0121305	-0.0604776
hsa03030	DNA replication	COAD	ENSG00000163815	CLEC3B	ENSG00000100297	MCM5	0.016981	-0.0912428
hsa03030	DNA replication	COAD	ENSG00000163815	CLEC3B	ENSG00000076003	MCM6	0.00961955	0.0666281
hsa03030	DNA replication	COAD	ENSG00000163815	CLEC3B	ENSG00000166508	MCM7	0.0656959	0.0235795
hsa03030	DNA replication	COAD	ENSG00000163815	CLEC3B	ENSG00000132646	PCNA	-0.0117251	0.0390743
hsa03030	DNA replication	COAD	ENSG00000163815	CLEC3B	ENSG00000101868	POLA1	0.0523764	0.132648
hsa03030	DNA replication	COAD	ENSG00000163815	CLEC3B	ENSG00000014138	POLA2	-0.0266226	-0.0295869
hsa03030	DNA replication	COAD	ENSG00000163815	CLEC3B	ENSG00000062822	POLD1	0.0338082	-0.115189
hsa03030	DNA replication	COAD	ENSG00000163815	CLEC3B	ENSG00000106628	POLD2	0.00687002	0.129132
hsa03030	DNA replication	COAD	ENSG00000163815	CLEC3B	ENSG00000077514	POLD3	0.0601498	0.310007
hsa03030	DNA replication	COAD	ENSG00000163815	CLEC3B	ENSG00000175482	POLD4	0.140866	-0.286259
hsa03030	DNA replication	COAD	ENSG00000163815	CLEC3B	ENSG00000177084	POLE	0.012827	-0.227469
hsa03030	DNA replication	COAD	ENSG00000163815	CLEC3B	ENSG00000100479	POLE2	-0.057325	0.0173997
hsa03030	DNA replication	COAD	ENSG00000163815	CLEC3B	ENSG00000148229	POLE3	0.070438	0.352644
hsa03030	DNA replication	COAD	ENSG00000163815	CLEC3B	ENSG00000115350	POLE4	0.068089	0.289861
hsa03030	DNA replication	COAD	ENSG00000163815	CLEC3B	ENSG00000198056	PRIM1	-0.00623996	0.136882
hsa03030	DNA replication	COAD	ENSG00000163815	CLEC3B	ENSG00000146143	PRIM2	0.0390483	0.136574
hsa03030	DNA replication	COAD	ENSG00000163815	CLEC3B	ENSG00000035928	RFC1	0.133014	0.256623
hsa03030	DNA replication	COAD	ENSG00000163815	CLEC3B	ENSG00000049541	RFC2	0.00769732	0.134499
hsa03030	DNA replication	COAD	ENSG00000163815	CLEC3B	ENSG00000133119	RFC3	-0.0236289	0.0975604
hsa03030	DNA replication	COAD	ENSG00000163815	CLEC3B	ENSG00000163918	RFC4	-0.0442168	0.164254
hsa03030	DNA replication	COAD	ENSG00000163815	CLEC3B	ENSG00000111445	RFC5	-0.0325127	0.104168
hsa03030	DNA replication	COAD	ENSG00000163815	CLEC3B	ENSG00000171865	RNASEH1	0.133117	0.409835
hsa03030	DNA replication	COAD	ENSG00000163815	CLEC3B	ENSG00000104889	RNASEH2A	-0.0335727	0.0540926
hsa03030	DNA replication	COAD	ENSG00000163815	CLEC3B	ENSG00000136104	RNASEH2B	0.0391715	0.424961
hsa03030	DNA replication	COAD	ENSG00000163815	CLEC3B	ENSG00000172922	RNASEH2C	0.0930748	0.472156
hsa03030	DNA replication	COAD	ENSG00000163815	CLEC3B	ENSG00000132383	RPA1	0.129406	0.307584
hsa03030	DNA replication	COAD	ENSG00000163815	CLEC3B	ENSG00000117748	RPA2	0.0453989	0.303486
hsa03030	DNA replication	COAD	ENSG00000163815	CLEC3B	ENSG00000106399	RPA3	0.0209479	0.122483
hsa03030	DNA replication	COAD	ENSG00000163815	CLEC3B	ENSG00000204086	RPA4	-0.169513	-0.2174
hsa03030	DNA replication	COAD	ENSG00000163815	CLEC3B	ENSG00000106028	SSBP1	0.0446834	0.260947
hsa03030	DNA replication	COAD	ENSG00000198712	MT-CO2	ENSG00000138346	DNA2	-0.308078	-0.541263
hsa03030	DNA replication	COAD	ENSG00000198712	MT-CO2	ENSG00000168496	FEN1	-0.283963	-0.415215
hsa03030	DNA replication	COAD	ENSG00000198712	MT-CO2	ENSG00000105486	LIG1	-0.227512	-0.306299
hsa03030	DNA replication	COAD	ENSG00000198712	MT-CO2	ENSG00000073111	MCM2	-0.330954	-0.473334
hsa03030	DNA replication	COAD	ENSG00000198712	MT-CO2	ENSG00000112118	MCM3	-0.272774	-0.452072
hsa03030	DNA replication	COAD	ENSG00000198712	MT-CO2	ENSG00000104738	MCM4	-0.287971	-0.470558
hsa03030	DNA replication	COAD	ENSG00000198712	MT-CO2	ENSG00000100297	MCM5	-0.274188	-0.439254
hsa03030	DNA replication	COAD	ENSG00000198712	MT-CO2	ENSG00000076003	MCM6	-0.37884	-0.550377
hsa03030	DNA replication	COAD	ENSG00000198712	MT-CO2	ENSG00000166508	MCM7	-0.3199	-0.571755
hsa03030	DNA replication	COAD	ENSG00000198712	MT-CO2	ENSG00000132646	PCNA	-0.303114	-0.738846
hsa03030	DNA replication	COAD	ENSG00000198712	MT-CO2	ENSG00000101868	POLA1	-0.277694	-0.426153
hsa03030	DNA replication	COAD	ENSG00000198712	MT-CO2	ENSG00000014138	POLA2	-0.304326	-0.591733
hsa03030	DNA replication	COAD	ENSG00000198712	MT-CO2	ENSG00000062822	POLD1	-0.216421	-0.386993
hsa03030	DNA replication	COAD	ENSG00000198712	MT-CO2	ENSG00000106628	POLD2	-0.146028	-0.525239
hsa03030	DNA replication	COAD	ENSG00000198712	MT-CO2	ENSG00000077514	POLD3	-0.287572	-0.589781
hsa03030	DNA replication	COAD	ENSG00000198712	MT-CO2	ENSG00000175482	POLD4	-0.261672	-0.676231
hsa03030	DNA replication	COAD	ENSG00000198712	MT-CO2	ENSG00000177084	POLE	-0.152937	-0.023245
hsa03030	DNA replication	COAD	ENSG00000198712	MT-CO2	ENSG00000100479	POLE2	-0.332393	-0.583136
hsa03030	DNA replication	COAD	ENSG00000198712	MT-CO2	ENSG00000148229	POLE3	-0.385313	-0.782037
hsa03030	DNA replication	COAD	ENSG00000198712	MT-CO2	ENSG00000115350	POLE4	-0.373527	-0.741055
hsa03030	DNA replication	COAD	ENSG00000198712	MT-CO2	ENSG00000198056	PRIM1	-0.374463	-0.800455
hsa03030	DNA replication	COAD	ENSG00000198712	MT-CO2	ENSG00000146143	PRIM2	-0.398006	-0.713769
hsa03030	DNA replication	COAD	ENSG00000198712	MT-CO2	ENSG00000035928	RFC1	-0.319063	-0.464877
hsa03030	DNA replication	COAD	ENSG00000198712	MT-CO2	ENSG00000049541	RFC2	-0.337797	-0.716438
hsa03030	DNA replication	COAD	ENSG00000198712	MT-CO2	ENSG00000133119	RFC3	-0.245802	-0.655766
hsa03030	DNA replication	COAD	ENSG00000198712	MT-CO2	ENSG00000163918	RFC4	-0.261203	-0.726702
hsa03030	DNA replication	COAD	ENSG00000198712	MT-CO2	ENSG00000111445	RFC5	-0.361659	-0.760466
hsa03030	DNA replication	COAD	ENSG00000198712	MT-CO2	ENSG00000171865	RNASEH1	-0.372001	-0.627552
hsa03030	DNA replication	COAD	ENSG00000198712	MT-CO2	ENSG00000104889	RNASEH2A	-0.288541	-0.69164
hsa03030	DNA replication	COAD	ENSG00000198712	MT-CO2	ENSG00000136104	RNASEH2B	-0.245272	-0.740727
hsa03030	DNA replication	COAD	ENSG00000198712	MT-CO2	ENSG00000172922	RNASEH2C	-0.287598	-0.658945
hsa03030	DNA replication	COAD	ENSG00000198712	MT-CO2	ENSG00000132383	RPA1	-0.356219	-0.657789
hsa03030	DNA replication	COAD	ENSG00000198712	MT-CO2	ENSG00000117748	RPA2	-0.3895	-0.699331
hsa03030	DNA replication	COAD	ENSG00000198712	MT-CO2	ENSG00000106399	RPA3	-0.265059	-0.831028
hsa03030	DNA replication	COAD	ENSG00000198712	MT-CO2	ENSG00000204086	RPA4	-0.197854	-0.248495
hsa03030	DNA replication	COAD	ENSG00000198712	MT-CO2	ENSG00000106028	SSBP1	-0.30032	-0.773741
hsa03030	DNA replication	COAD	ENSG00000168079	SCARA5	ENSG00000138346	DNA2	0.0189097	0.215746
hsa03030	DNA replication	COAD	ENSG00000168079	SCARA5	ENSG00000168496	FEN1	-0.068216	0.0407602
hsa03030	DNA replication	COAD	ENSG00000168079	SCARA5	ENSG00000105486	LIG1	0.0143137	0.0891073
hsa03030	DNA replication	COAD	ENSG00000168079	SCARA5	ENSG00000073111	MCM2	0.0240511	0.205147
hsa03030	DNA replication	COAD	ENSG00000168079	SCARA5	ENSG00000112118	MCM3	-0.0255626	0.306624
hsa03030	DNA replication	COAD	ENSG00000168079	SCARA5	ENSG00000104738	MCM4	-0.0392662	0.16456
hsa03030	DNA replication	COAD	ENSG00000168079	SCARA5	ENSG00000100297	MCM5	0.0430394	0.177523
hsa03030	DNA replication	COAD	ENSG00000168079	SCARA5	ENSG00000076003	MCM6	-0.0258417	0.191976
hsa03030	DNA replication	COAD	ENSG00000168079	SCARA5	ENSG00000166508	MCM7	0.0320469	0.146014
hsa03030	DNA replication	COAD	ENSG00000168079	SCARA5	ENSG00000132646	PCNA	-0.022794	-0.0167564
hsa03030	DNA replication	COAD	ENSG00000168079	SCARA5	ENSG00000101868	POLA1	0.0156517	0.450482
hsa03030	DNA replication	COAD	ENSG00000168079	SCARA5	ENSG00000014138	POLA2	-0.0342206	0.0846254
hsa03030	DNA replication	COAD	ENSG00000168079	SCARA5	ENSG00000062822	POLD1	0.0802336	0.186581
hsa03030	DNA replication	COAD	ENSG00000168079	SCARA5	ENSG00000106628	POLD2	-0.0585956	0.248621
hsa03030	DNA replication	COAD	ENSG00000168079	SCARA5	ENSG00000077514	POLD3	0.0601136	0.17018
hsa03030	DNA replication	COAD	ENSG00000168079	SCARA5	ENSG00000175482	POLD4	0.11644	-0.322974
hsa03030	DNA replication	COAD	ENSG00000168079	SCARA5	ENSG00000177084	POLE	0.0856693	0.152049
hsa03030	DNA replication	COAD	ENSG00000168079	SCARA5	ENSG00000100479	POLE2	-0.0584277	-0.0207682
hsa03030	DNA replication	COAD	ENSG00000168079	SCARA5	ENSG00000148229	POLE3	-0.036219	0.0966676
hsa03030	DNA replication	COAD	ENSG00000168079	SCARA5	ENSG00000115350	POLE4	-0.0683815	-0.112459
hsa03030	DNA replication	COAD	ENSG00000168079	SCARA5	ENSG00000198056	PRIM1	-0.0252007	0.13593
hsa03030	DNA replication	COAD	ENSG00000168079	SCARA5	ENSG00000146143	PRIM2	-0.0453869	0.200996
hsa03030	DNA replication	COAD	ENSG00000168079	SCARA5	ENSG00000035928	RFC1	0.0392117	0.388092
hsa03030	DNA replication	COAD	ENSG00000168079	SCARA5	ENSG00000049541	RFC2	-0.0695479	0.0385695
hsa03030	DNA replication	COAD	ENSG00000168079	SCARA5	ENSG00000133119	RFC3	-0.0441621	0.102282
hsa03030	DNA replication	COAD	ENSG00000168079	SCARA5	ENSG00000163918	RFC4	-0.116165	0.0763723
hsa03030	DNA replication	COAD	ENSG00000168079	SCARA5	ENSG00000111445	RFC5	-0.0347602	0.0724859
hsa03030	DNA replication	COAD	ENSG00000168079	SCARA5	ENSG00000171865	RNASEH1	0.0813633	0.201654
hsa03030	DNA replication	COAD	ENSG00000168079	SCARA5	ENSG00000104889	RNASEH2A	-0.058872	0.0624665
hsa03030	DNA replication	COAD	ENSG00000168079	SCARA5	ENSG00000136104	RNASEH2B	-0.0825063	0.34263
hsa03030	DNA replication	COAD	ENSG00000168079	SCARA5	ENSG00000172922	RNASEH2C	-0.0240255	0.221858
hsa03030	DNA replication	COAD	ENSG00000168079	SCARA5	ENSG00000132383	RPA1	0.0744359	0.289982
hsa03030	DNA replication	COAD	ENSG00000168079	SCARA5	ENSG00000117748	RPA2	-0.0317531	0.213528
hsa03030	DNA replication	COAD	ENSG00000168079	SCARA5	ENSG00000106399	RPA3	-0.106589	-0.0336852
hsa03030	DNA replication	COAD	ENSG00000168079	SCARA5	ENSG00000204086	RPA4	-0.0688588	-0.066886
hsa03030	DNA replication	COAD	ENSG00000168079	SCARA5	ENSG00000106028	SSBP1	-0.090409	0.0183906
hsa03030	DNA replication	COAD	ENSG00000182271	TMIGD1	ENSG00000138346	DNA2	0.0136611	-0.103552
hsa03030	DNA replication	COAD	ENSG00000182271	TMIGD1	ENSG00000168496	FEN1	-0.0449928	-0.201599
hsa03030	DNA replication	COAD	ENSG00000182271	TMIGD1	ENSG00000105486	LIG1	-0.0641617	0.00969864
hsa03030	DNA replication	COAD	ENSG00000182271	TMIGD1	ENSG00000073111	MCM2	-0.021115	-0.184488
hsa03030	DNA replication	COAD	ENSG00000182271	TMIGD1	ENSG00000112118	MCM3	-0.0438121	-0.324309
hsa03030	DNA replication	COAD	ENSG00000182271	TMIGD1	ENSG00000104738	MCM4	0.00266748	-0.149355
hsa03030	DNA replication	COAD	ENSG00000182271	TMIGD1	ENSG00000100297	MCM5	-0.0574418	-0.232385
hsa03030	DNA replication	COAD	ENSG00000182271	TMIGD1	ENSG00000076003	MCM6	-0.00116033	-0.235108
hsa03030	DNA replication	COAD	ENSG00000182271	TMIGD1	ENSG00000166508	MCM7	-0.0118964	-0.165115
hsa03030	DNA replication	COAD	ENSG00000182271	TMIGD1	ENSG00000132646	PCNA	-0.0197462	0.0371278
hsa03030	DNA replication	COAD	ENSG00000182271	TMIGD1	ENSG00000101868	POLA1	0.00226579	-0.276392
hsa03030	DNA replication	COAD	ENSG00000182271	TMIGD1	ENSG00000014138	POLA2	-0.00637782	-0.152564
hsa03030	DNA replication	COAD	ENSG00000182271	TMIGD1	ENSG00000062822	POLD1	-0.0608244	-0.14911
hsa03030	DNA replication	COAD	ENSG00000182271	TMIGD1	ENSG00000106628	POLD2	-0.0247101	-0.369949
hsa03030	DNA replication	COAD	ENSG00000182271	TMIGD1	ENSG00000077514	POLD3	0.093645	-0.200869
hsa03030	DNA replication	COAD	ENSG00000182271	TMIGD1	ENSG00000175482	POLD4	0.21695	0.575532
hsa03030	DNA replication	COAD	ENSG00000182271	TMIGD1	ENSG00000177084	POLE	0.0181225	-0.131744
hsa03030	DNA replication	COAD	ENSG00000182271	TMIGD1	ENSG00000100479	POLE2	0.0434024	-0.0817201
hsa03030	DNA replication	COAD	ENSG00000182271	TMIGD1	ENSG00000148229	POLE3	0.0171281	-0.017593
hsa03030	DNA replication	COAD	ENSG00000182271	TMIGD1	ENSG00000115350	POLE4	-0.00211445	0.144098
hsa03030	DNA replication	COAD	ENSG00000182271	TMIGD1	ENSG00000198056	PRIM1	0.00327648	0.0112255
hsa03030	DNA replication	COAD	ENSG00000182271	TMIGD1	ENSG00000146143	PRIM2	0.00299391	-0.178051
hsa03030	DNA replication	COAD	ENSG00000182271	TMIGD1	ENSG00000035928	RFC1	0.00387364	-0.204522
hsa03030	DNA replication	COAD	ENSG00000182271	TMIGD1	ENSG00000049541	RFC2	-0.0246582	-0.0347664
hsa03030	DNA replication	COAD	ENSG00000182271	TMIGD1	ENSG00000133119	RFC3	0.00491478	-0.115662
hsa03030	DNA replication	COAD	ENSG00000182271	TMIGD1	ENSG00000163918	RFC4	-0.0390875	-0.0701258
hsa03030	DNA replication	COAD	ENSG00000182271	TMIGD1	ENSG00000111445	RFC5	-0.035207	-0.0130135
hsa03030	DNA replication	COAD	ENSG00000182271	TMIGD1	ENSG00000171865	RNASEH1	0.0473664	-0.233744
hsa03030	DNA replication	COAD	ENSG00000182271	TMIGD1	ENSG00000104889	RNASEH2A	-0.0703486	-0.0520544
hsa03030	DNA replication	COAD	ENSG00000182271	TMIGD1	ENSG00000136104	RNASEH2B	-0.0613912	-0.160365
hsa03030	DNA replication	COAD	ENSG00000182271	TMIGD1	ENSG00000172922	RNASEH2C	-0.0700886	-0.147513
hsa03030	DNA replication	COAD	ENSG00000182271	TMIGD1	ENSG00000132383	RPA1	-0.0180184	-0.0593783
hsa03030	DNA replication	COAD	ENSG00000182271	TMIGD1	ENSG00000117748	RPA2	-0.0417378	-0.150836
hsa03030	DNA replication	COAD	ENSG00000182271	TMIGD1	ENSG00000106399	RPA3	-0.0151077	0.250864
hsa03030	DNA replication	COAD	ENSG00000182271	TMIGD1	ENSG00000204086	RPA4	-0.0818933	0.190726
hsa03030	DNA replication	COAD	ENSG00000182271	TMIGD1	ENSG00000106028	SSBP1	0.0144713	-0.00116045
hsa03030	DNA replication	KIRC	ENSG00000228055	FAM245A	ENSG00000138346	DNA2	0.0649048	-0.154306
hsa03030	DNA replication	KIRC	ENSG00000228055	FAM245A	ENSG00000168496	FEN1	0.081193	0.189067
hsa03030	DNA replication	KIRC	ENSG00000228055	FAM245A	ENSG00000105486	LIG1	0.0350223	0.236057
hsa03030	DNA replication	KIRC	ENSG00000228055	FAM245A	ENSG00000073111	MCM2	0.0425492	0.302815
hsa03030	DNA replication	KIRC	ENSG00000228055	FAM245A	ENSG00000112118	MCM3	0.118693	0.484935
hsa03030	DNA replication	KIRC	ENSG00000228055	FAM245A	ENSG00000104738	MCM4	0.0594312	0.292204
hsa03030	DNA replication	KIRC	ENSG00000228055	FAM245A	ENSG00000100297	MCM5	0.0840485	0.144439
hsa03030	DNA replication	KIRC	ENSG00000228055	FAM245A	ENSG00000076003	MCM6	0.0419911	-0.104238
hsa03030	DNA replication	KIRC	ENSG00000228055	FAM245A	ENSG00000166508	MCM7	0.0129881	0.251022
hsa03030	DNA replication	KIRC	ENSG00000228055	FAM245A	ENSG00000132646	PCNA	0.060695	0.278013
hsa03030	DNA replication	KIRC	ENSG00000228055	FAM245A	ENSG00000101868	POLA1	0.0360263	0.113735
hsa03030	DNA replication	KIRC	ENSG00000228055	FAM245A	ENSG00000014138	POLA2	0.0530655	0.321466
hsa03030	DNA replication	KIRC	ENSG00000228055	FAM245A	ENSG00000062822	POLD1	0.0991974	0.213116
hsa03030	DNA replication	KIRC	ENSG00000228055	FAM245A	ENSG00000106628	POLD2	0.0383188	0.437926
hsa03030	DNA replication	KIRC	ENSG00000228055	FAM245A	ENSG00000077514	POLD3	0.0743962	0.0975566
hsa03030	DNA replication	KIRC	ENSG00000228055	FAM245A	ENSG00000175482	POLD4	0.115491	0.0663211
hsa03030	DNA replication	KIRC	ENSG00000228055	FAM245A	ENSG00000177084	POLE	0.0328144	0.117387
hsa03030	DNA replication	KIRC	ENSG00000228055	FAM245A	ENSG00000100479	POLE2	-0.00412602	-0.106162
hsa03030	DNA replication	KIRC	ENSG00000228055	FAM245A	ENSG00000148229	POLE3	0.0955705	0.323987
hsa03030	DNA replication	KIRC	ENSG00000228055	FAM245A	ENSG00000115350	POLE4	0.0497825	0.225937
hsa03030	DNA replication	KIRC	ENSG00000228055	FAM245A	ENSG00000198056	PRIM1	0.023433	0.262877
hsa03030	DNA replication	KIRC	ENSG00000228055	FAM245A	ENSG00000146143	PRIM2	0.0178918	0.23737
hsa03030	DNA replication	KIRC	ENSG00000228055	FAM245A	ENSG00000035928	RFC1	0.112853	0.453425
hsa03030	DNA replication	KIRC	ENSG00000228055	FAM245A	ENSG00000049541	RFC2	-0.00176514	0.155249
hsa03030	DNA replication	KIRC	ENSG00000228055	FAM245A	ENSG00000133119	RFC3	0.0310502	0.279844
hsa03030	DNA replication	KIRC	ENSG00000228055	FAM245A	ENSG00000163918	RFC4	0.0115429	0.128478
hsa03030	DNA replication	KIRC	ENSG00000228055	FAM245A	ENSG00000111445	RFC5	0.0355773	0.341189
hsa03030	DNA replication	KIRC	ENSG00000228055	FAM245A	ENSG00000171865	RNASEH1	0.190467	0.143692
hsa03030	DNA replication	KIRC	ENSG00000228055	FAM245A	ENSG00000104889	RNASEH2A	0.036388	0.239959
hsa03030	DNA replication	KIRC	ENSG00000228055	FAM245A	ENSG00000136104	RNASEH2B	0.093437	0.237447
hsa03030	DNA replication	KIRC	ENSG00000228055	FAM245A	ENSG00000172922	RNASEH2C	0.1318	0.461129
hsa03030	DNA replication	KIRC	ENSG00000228055	FAM245A	ENSG00000132383	RPA1	0.107132	0.349096
hsa03030	DNA replication	KIRC	ENSG00000228055	FAM245A	ENSG00000117748	RPA2	0.0370936	0.370717
hsa03030	DNA replication	KIRC	ENSG00000228055	FAM245A	ENSG00000106399	RPA3	0.0935285	0.542316
hsa03030	DNA replication	KIRC	ENSG00000228055	FAM245A	ENSG00000204086	RPA4	-0.0207718	-0.275825
hsa03030	DNA replication	KIRC	ENSG00000228055	FAM245A	ENSG00000106028	SSBP1	0.0495138	0.207268
hsa03030	DNA replication	KIRC	ENSG00000198763	MT-ND2	ENSG00000138346	DNA2	-0.163017	-0.359117
hsa03030	DNA replication	KIRC	ENSG00000198763	MT-ND2	ENSG00000168496	FEN1	-0.404798	-0.683893
hsa03030	DNA replication	KIRC	ENSG00000198763	MT-ND2	ENSG00000105486	LIG1	-0.39375	-0.67647
hsa03030	DNA replication	KIRC	ENSG00000198763	MT-ND2	ENSG00000073111	MCM2	-0.412469	-0.636833
hsa03030	DNA replication	KIRC	ENSG00000198763	MT-ND2	ENSG00000112118	MCM3	-0.527781	-0.648049
hsa03030	DNA replication	KIRC	ENSG00000198763	MT-ND2	ENSG00000104738	MCM4	-0.347619	-0.571876
hsa03030	DNA replication	KIRC	ENSG00000198763	MT-ND2	ENSG00000100297	MCM5	-0.491338	-0.660017
hsa03030	DNA replication	KIRC	ENSG00000198763	MT-ND2	ENSG00000076003	MCM6	-0.444371	-0.657546
hsa03030	DNA replication	KIRC	ENSG00000198763	MT-ND2	ENSG00000166508	MCM7	-0.372678	-0.690041
hsa03030	DNA replication	KIRC	ENSG00000198763	MT-ND2	ENSG00000132646	PCNA	-0.384062	-0.682828
hsa03030	DNA replication	KIRC	ENSG00000198763	MT-ND2	ENSG00000101868	POLA1	-0.462515	-0.647386
hsa03030	DNA replication	KIRC	ENSG00000198763	MT-ND2	ENSG00000014138	POLA2	-0.472732	-0.656712
hsa03030	DNA replication	KIRC	ENSG00000198763	MT-ND2	ENSG00000062822	POLD1	-0.406534	-0.628698
hsa03030	DNA replication	KIRC	ENSG00000198763	MT-ND2	ENSG00000106628	POLD2	-0.380468	-0.671264
hsa03030	DNA replication	KIRC	ENSG00000198763	MT-ND2	ENSG00000077514	POLD3	-0.417453	-0.219452
hsa03030	DNA replication	KIRC	ENSG00000198763	MT-ND2	ENSG00000175482	POLD4	-0.42184	-0.558757
hsa03030	DNA replication	KIRC	ENSG00000198763	MT-ND2	ENSG00000177084	POLE	-0.370085	-0.525922
hsa03030	DNA replication	KIRC	ENSG00000198763	MT-ND2	ENSG00000100479	POLE2	-0.256862	-0.480928
hsa03030	DNA replication	KIRC	ENSG00000198763	MT-ND2	ENSG00000148229	POLE3	-0.494425	-0.78963
hsa03030	DNA replication	KIRC	ENSG00000198763	MT-ND2	ENSG00000115350	POLE4	-0.498494	-0.706441
hsa03030	DNA replication	KIRC	ENSG00000198763	MT-ND2	ENSG00000198056	PRIM1	-0.354242	-0.605274
hsa03030	DNA replication	KIRC	ENSG00000198763	MT-ND2	ENSG00000146143	PRIM2	-0.477255	-0.716193
hsa03030	DNA replication	KIRC	ENSG00000198763	MT-ND2	ENSG00000035928	RFC1	-0.415715	-0.559412
hsa03030	DNA replication	KIRC	ENSG00000198763	MT-ND2	ENSG00000049541	RFC2	-0.387807	-0.70488
hsa03030	DNA replication	KIRC	ENSG00000198763	MT-ND2	ENSG00000133119	RFC3	-0.3838	-0.602583
hsa03030	DNA replication	KIRC	ENSG00000198763	MT-ND2	ENSG00000163918	RFC4	-0.358089	-0.659364
hsa03030	DNA replication	KIRC	ENSG00000198763	MT-ND2	ENSG00000111445	RFC5	-0.424424	-0.705753
hsa03030	DNA replication	KIRC	ENSG00000198763	MT-ND2	ENSG00000171865	RNASEH1	-0.464421	-0.669988
hsa03030	DNA replication	KIRC	ENSG00000198763	MT-ND2	ENSG00000104889	RNASEH2A	-0.353142	-0.718031
hsa03030	DNA replication	KIRC	ENSG00000198763	MT-ND2	ENSG00000136104	RNASEH2B	-0.483127	-0.721316
hsa03030	DNA replication	KIRC	ENSG00000198763	MT-ND2	ENSG00000172922	RNASEH2C	-0.409939	-0.633185
hsa03030	DNA replication	KIRC	ENSG00000198763	MT-ND2	ENSG00000132383	RPA1	-0.506835	-0.742184
hsa03030	DNA replication	KIRC	ENSG00000198763	MT-ND2	ENSG00000117748	RPA2	-0.508904	-0.68254
hsa03030	DNA replication	KIRC	ENSG00000198763	MT-ND2	ENSG00000106399	RPA3	-0.40528	-0.730241
hsa03030	DNA replication	KIRC	ENSG00000198763	MT-ND2	ENSG00000204086	RPA4	-0.108841	-0.266437
hsa03030	DNA replication	KIRC	ENSG00000198763	MT-ND2	ENSG00000106028	SSBP1	-0.389453	-0.764631
hsa03030	DNA replication	LUAD	ENSG00000170323	FABP4	ENSG00000138346	DNA2	-0.0625641	-0.159067
hsa03030	DNA replication	LUAD	ENSG00000170323	FABP4	ENSG00000168496	FEN1	-0.0450465	-0.126404
hsa03030	DNA replication	LUAD	ENSG00000170323	FABP4	ENSG00000105486	LIG1	-0.0601587	-0.373126
hsa03030	DNA replication	LUAD	ENSG00000170323	FABP4	ENSG00000073111	MCM2	-0.0472791	-0.105686
hsa03030	DNA replication	LUAD	ENSG00000170323	FABP4	ENSG00000112118	MCM3	-0.00171175	-0.242651
hsa03030	DNA replication	LUAD	ENSG00000170323	FABP4	ENSG00000104738	MCM4	-0.0349761	-0.16258
hsa03030	DNA replication	LUAD	ENSG00000170323	FABP4	ENSG00000100297	MCM5	-0.00732167	-0.0760511
hsa03030	DNA replication	LUAD	ENSG00000170323	FABP4	ENSG00000076003	MCM6	-0.0556075	0.0086539
hsa03030	DNA replication	LUAD	ENSG00000170323	FABP4	ENSG00000166508	MCM7	-0.0425197	-0.266205
hsa03030	DNA replication	LUAD	ENSG00000170323	FABP4	ENSG00000132646	PCNA	-0.0381433	0.307596
hsa03030	DNA replication	LUAD	ENSG00000170323	FABP4	ENSG00000101868	POLA1	0.00782692	-0.335471
hsa03030	DNA replication	LUAD	ENSG00000170323	FABP4	ENSG00000014138	POLA2	-0.0366429	-0.134646
hsa03030	DNA replication	LUAD	ENSG00000170323	FABP4	ENSG00000062822	POLD1	-0.0231411	-0.276232
hsa03030	DNA replication	LUAD	ENSG00000170323	FABP4	ENSG00000106628	POLD2	-0.0203098	0.0100931
hsa03030	DNA replication	LUAD	ENSG00000170323	FABP4	ENSG00000077514	POLD3	-0.0219795	-0.153583
hsa03030	DNA replication	LUAD	ENSG00000170323	FABP4	ENSG00000175482	POLD4	-0.0221463	0.403245
hsa03030	DNA replication	LUAD	ENSG00000170323	FABP4	ENSG00000177084	POLE	-0.0982289	-0.375531
hsa03030	DNA replication	LUAD	ENSG00000170323	FABP4	ENSG00000100479	POLE2	-0.0693862	0.159127
hsa03030	DNA replication	LUAD	ENSG00000170323	FABP4	ENSG00000148229	POLE3	0.032726	0.391134
hsa03030	DNA replication	LUAD	ENSG00000170323	FABP4	ENSG00000115350	POLE4	0.0591079	0.58631
hsa03030	DNA replication	LUAD	ENSG00000170323	FABP4	ENSG00000198056	PRIM1	-0.0254781	0.0538828
hsa03030	DNA replication	LUAD	ENSG00000170323	FABP4	ENSG00000146143	PRIM2	0.0152253	0.0466672
hsa03030	DNA replication	LUAD	ENSG00000170323	FABP4	ENSG00000035928	RFC1	-0.0121788	-0.428826
hsa03030	DNA replication	LUAD	ENSG00000170323	FABP4	ENSG00000049541	RFC2	-0.025649	0.429007
hsa03030	DNA replication	LUAD	ENSG00000170323	FABP4	ENSG00000133119	RFC3	-0.0376585	0.118898
hsa03030	DNA replication	LUAD	ENSG00000170323	FABP4	ENSG00000163918	RFC4	-0.0725269	0.110568
hsa03030	DNA replication	LUAD	ENSG00000170323	FABP4	ENSG00000111445	RFC5	-0.0563488	-0.0443046
hsa03030	DNA replication	LUAD	ENSG00000170323	FABP4	ENSG00000171865	RNASEH1	-0.0131972	-0.165616
hsa03030	DNA replication	LUAD	ENSG00000170323	FABP4	ENSG00000104889	RNASEH2A	-0.0303929	0.304853
hsa03030	DNA replication	LUAD	ENSG00000170323	FABP4	ENSG00000136104	RNASEH2B	0.0822579	0.142517
hsa03030	DNA replication	LUAD	ENSG00000170323	FABP4	ENSG00000172922	RNASEH2C	0.058447	0.542103
hsa03030	DNA replication	LUAD	ENSG00000170323	FABP4	ENSG00000132383	RPA1	0.0811248	-0.167833
hsa03030	DNA replication	LUAD	ENSG00000170323	FABP4	ENSG00000117748	RPA2	0.0427836	0.0993783
hsa03030	DNA replication	LUAD	ENSG00000170323	FABP4	ENSG00000106399	RPA3	-0.0013531	0.311901
hsa03030	DNA replication	LUAD	ENSG00000170323	FABP4	ENSG00000204086	RPA4	-0.0174606	-0.145683
hsa03030	DNA replication	LUAD	ENSG00000170323	FABP4	ENSG00000106028	SSBP1	-0.0306522	0.424699
hsa03030	DNA replication	LUAD	ENSG00000167588	GPD1	ENSG00000138346	DNA2	-0.141919	-0.0794897
hsa03030	DNA replication	LUAD	ENSG00000167588	GPD1	ENSG00000168496	FEN1	-0.106321	0.0596286
hsa03030	DNA replication	LUAD	ENSG00000167588	GPD1	ENSG00000105486	LIG1	-0.0859793	-0.107247
hsa03030	DNA replication	LUAD	ENSG00000167588	GPD1	ENSG00000073111	MCM2	-0.0729883	0.0661729
hsa03030	DNA replication	LUAD	ENSG00000167588	GPD1	ENSG00000112118	MCM3	-0.0735977	-0.11504
hsa03030	DNA replication	LUAD	ENSG00000167588	GPD1	ENSG00000104738	MCM4	-0.14114	-0.0210796
hsa03030	DNA replication	LUAD	ENSG00000167588	GPD1	ENSG00000100297	MCM5	-0.0611218	0.239201
hsa03030	DNA replication	LUAD	ENSG00000167588	GPD1	ENSG00000076003	MCM6	-0.118102	0.0320456
hsa03030	DNA replication	LUAD	ENSG00000167588	GPD1	ENSG00000166508	MCM7	-0.121608	-0.17223
hsa03030	DNA replication	LUAD	ENSG00000167588	GPD1	ENSG00000132646	PCNA	-0.0691892	0.166357
hsa03030	DNA replication	LUAD	ENSG00000167588	GPD1	ENSG00000101868	POLA1	-0.0105455	-0.254214
hsa03030	DNA replication	LUAD	ENSG00000167588	GPD1	ENSG00000014138	POLA2	-0.0789137	-0.0112917
hsa03030	DNA replication	LUAD	ENSG00000167588	GPD1	ENSG00000062822	POLD1	-0.0919792	0.133363
hsa03030	DNA replication	LUAD	ENSG00000167588	GPD1	ENSG00000106628	POLD2	-0.0750181	-0.0695507
hsa03030	DNA replication	LUAD	ENSG00000167588	GPD1	ENSG00000077514	POLD3	-0.0243703	-0.162808
hsa03030	DNA replication	LUAD	ENSG00000167588	GPD1	ENSG00000175482	POLD4	0.112589	0.52839
hsa03030	DNA replication	LUAD	ENSG00000167588	GPD1	ENSG00000177084	POLE	-0.113262	-0.187047
hsa03030	DNA replication	LUAD	ENSG00000167588	GPD1	ENSG00000100479	POLE2	-0.134562	-0.118844
hsa03030	DNA replication	LUAD	ENSG00000167588	GPD1	ENSG00000148229	POLE3	0.0099755	-0.0377674
hsa03030	DNA replication	LUAD	ENSG00000167588	GPD1	ENSG00000115350	POLE4	0.0388854	0.193604
hsa03030	DNA replication	LUAD	ENSG00000167588	GPD1	ENSG00000198056	PRIM1	-0.0423543	0.036532
hsa03030	DNA replication	LUAD	ENSG00000167588	GPD1	ENSG00000146143	PRIM2	-0.0654783	-0.195536
hsa03030	DNA replication	LUAD	ENSG00000167588	GPD1	ENSG00000035928	RFC1	-0.064487	-0.312228
hsa03030	DNA replication	LUAD	ENSG00000167588	GPD1	ENSG00000049541	RFC2	-0.0611558	0.285278
hsa03030	DNA replication	LUAD	ENSG00000167588	GPD1	ENSG00000133119	RFC3	-0.109382	-0.188077
hsa03030	DNA replication	LUAD	ENSG00000167588	GPD1	ENSG00000163918	RFC4	-0.0403647	-0.101902
hsa03030	DNA replication	LUAD	ENSG00000167588	GPD1	ENSG00000111445	RFC5	-0.107872	-0.292099
hsa03030	DNA replication	LUAD	ENSG00000167588	GPD1	ENSG00000171865	RNASEH1	-0.0686426	-0.0543094
hsa03030	DNA replication	LUAD	ENSG00000167588	GPD1	ENSG00000104889	RNASEH2A	-0.0505318	0.118276
hsa03030	DNA replication	LUAD	ENSG00000167588	GPD1	ENSG00000136104	RNASEH2B	0.0317745	-0.244067
hsa03030	DNA replication	LUAD	ENSG00000167588	GPD1	ENSG00000172922	RNASEH2C	0.0659055	0.184942
hsa03030	DNA replication	LUAD	ENSG00000167588	GPD1	ENSG00000132383	RPA1	0.0231342	-0.150842
hsa03030	DNA replication	LUAD	ENSG00000167588	GPD1	ENSG00000117748	RPA2	0.0704823	-0.0419832
hsa03030	DNA replication	LUAD	ENSG00000167588	GPD1	ENSG00000106399	RPA3	-0.0113084	-0.101942
hsa03030	DNA replication	LUAD	ENSG00000167588	GPD1	ENSG00000204086	RPA4	-0.0367418	-0.124666
hsa03030	DNA replication	LUAD	ENSG00000167588	GPD1	ENSG00000106028	SSBP1	-0.0706881	-0.0548908
hsa03030	DNA replication	LUAD	ENSG00000197465	GYPE	ENSG00000138346	DNA2	0.145913	0.0286425
hsa03030	DNA replication	LUAD	ENSG00000197465	GYPE	ENSG00000168496	FEN1	-0.00814471	0.119248
hsa03030	DNA replication	LUAD	ENSG00000197465	GYPE	ENSG00000105486	LIG1	0.00226468	0.198307
hsa03030	DNA replication	LUAD	ENSG00000197465	GYPE	ENSG00000073111	MCM2	0.0304653	0.0332036
hsa03030	DNA replication	LUAD	ENSG00000197465	GYPE	ENSG00000112118	MCM3	0.134723	0.261132
hsa03030	DNA replication	LUAD	ENSG00000197465	GYPE	ENSG00000104738	MCM4	0.0357039	0.0724805
hsa03030	DNA replication	LUAD	ENSG00000197465	GYPE	ENSG00000100297	MCM5	0.0166401	-0.0485431
hsa03030	DNA replication	LUAD	ENSG00000197465	GYPE	ENSG00000076003	MCM6	0.0405425	-0.0313039
hsa03030	DNA replication	LUAD	ENSG00000197465	GYPE	ENSG00000166508	MCM7	-0.0752441	0.290068
hsa03030	DNA replication	LUAD	ENSG00000197465	GYPE	ENSG00000132646	PCNA	-0.0714506	0.0871158
hsa03030	DNA replication	LUAD	ENSG00000197465	GYPE	ENSG00000101868	POLA1	0.215077	0.271839
hsa03030	DNA replication	LUAD	ENSG00000197465	GYPE	ENSG00000014138	POLA2	0.00166146	0.231721
hsa03030	DNA replication	LUAD	ENSG00000197465	GYPE	ENSG00000062822	POLD1	-0.00921071	0.282791
hsa03030	DNA replication	LUAD	ENSG00000197465	GYPE	ENSG00000106628	POLD2	-0.0788505	0.142411
hsa03030	DNA replication	LUAD	ENSG00000197465	GYPE	ENSG00000077514	POLD3	0.109859	0.0853203
hsa03030	DNA replication	LUAD	ENSG00000197465	GYPE	ENSG00000175482	POLD4	-0.106884	-0.16935
hsa03030	DNA replication	LUAD	ENSG00000197465	GYPE	ENSG00000177084	POLE	0.0479829	0.24705
hsa03030	DNA replication	LUAD	ENSG00000197465	GYPE	ENSG00000100479	POLE2	0.0494917	0.081209
hsa03030	DNA replication	LUAD	ENSG00000197465	GYPE	ENSG00000148229	POLE3	-0.0271717	-0.0089196
hsa03030	DNA replication	LUAD	ENSG00000197465	GYPE	ENSG00000115350	POLE4	-0.115718	-0.128856
hsa03030	DNA replication	LUAD	ENSG00000197465	GYPE	ENSG00000198056	PRIM1	0.00164198	0.236718
hsa03030	DNA replication	LUAD	ENSG00000197465	GYPE	ENSG00000146143	PRIM2	0.178567	0.157652
hsa03030	DNA replication	LUAD	ENSG00000197465	GYPE	ENSG00000035928	RFC1	0.178677	0.435751
hsa03030	DNA replication	LUAD	ENSG00000197465	GYPE	ENSG00000049541	RFC2	-0.1268	-0.123939
hsa03030	DNA replication	LUAD	ENSG00000197465	GYPE	ENSG00000133119	RFC3	0.051641	0.0207691
hsa03030	DNA replication	LUAD	ENSG00000197465	GYPE	ENSG00000163918	RFC4	-0.023553	0.183841
hsa03030	DNA replication	LUAD	ENSG00000197465	GYPE	ENSG00000111445	RFC5	-0.0230342	0.294947
hsa03030	DNA replication	LUAD	ENSG00000197465	GYPE	ENSG00000171865	RNASEH1	0.0415593	0.0519882
hsa03030	DNA replication	LUAD	ENSG00000197465	GYPE	ENSG00000104889	RNASEH2A	-0.0442977	0.00170326
hsa03030	DNA replication	LUAD	ENSG00000197465	GYPE	ENSG00000136104	RNASEH2B	0.297491	0.258751
hsa03030	DNA replication	LUAD	ENSG00000197465	GYPE	ENSG00000172922	RNASEH2C	-0.0633706	0.00252708
hsa03030	DNA replication	LUAD	ENSG00000197465	GYPE	ENSG00000132383	RPA1	0.115553	0.367464
hsa03030	DNA replication	LUAD	ENSG00000197465	GYPE	ENSG00000117748	RPA2	0.102069	0.058949
hsa03030	DNA replication	LUAD	ENSG00000197465	GYPE	ENSG00000106399	RPA3	-0.0905147	-0.0631087
hsa03030	DNA replication	LUAD	ENSG00000197465	GYPE	ENSG00000204086	RPA4	0.267444	-0.0598256
hsa03030	DNA replication	LUAD	ENSG00000197465	GYPE	ENSG00000106028	SSBP1	-0.11745	-0.0825285
hsa03030	DNA replication	LUAD	ENSG00000168484	SFTPC	ENSG00000138346	DNA2	-0.150611	-0.290415
hsa03030	DNA replication	LUAD	ENSG00000168484	SFTPC	ENSG00000168496	FEN1	-0.173343	0.12076
hsa03030	DNA replication	LUAD	ENSG00000168484	SFTPC	ENSG00000105486	LIG1	-0.0959613	-0.149219
hsa03030	DNA replication	LUAD	ENSG00000168484	SFTPC	ENSG00000073111	MCM2	-0.14684	-0.0135599
hsa03030	DNA replication	LUAD	ENSG00000168484	SFTPC	ENSG00000112118	MCM3	-0.114531	0.0675949
hsa03030	DNA replication	LUAD	ENSG00000168484	SFTPC	ENSG00000104738	MCM4	-0.174123	-0.0418542
hsa03030	DNA replication	LUAD	ENSG00000168484	SFTPC	ENSG00000100297	MCM5	-0.106476	0.0701901
hsa03030	DNA replication	LUAD	ENSG00000168484	SFTPC	ENSG00000076003	MCM6	-0.175962	0.0333002
hsa03030	DNA replication	LUAD	ENSG00000168484	SFTPC	ENSG00000166508	MCM7	-0.110475	0.0747751
hsa03030	DNA replication	LUAD	ENSG00000168484	SFTPC	ENSG00000132646	PCNA	-0.114126	0.134154
hsa03030	DNA replication	LUAD	ENSG00000168484	SFTPC	ENSG00000101868	POLA1	-0.0756294	-0.0434152
hsa03030	DNA replication	LUAD	ENSG00000168484	SFTPC	ENSG00000014138	POLA2	-0.135574	0.0453695
hsa03030	DNA replication	LUAD	ENSG00000168484	SFTPC	ENSG00000062822	POLD1	-0.102282	0.0881858
hsa03030	DNA replication	LUAD	ENSG00000168484	SFTPC	ENSG00000106628	POLD2	-0.102054	0.151561
hsa03030	DNA replication	LUAD	ENSG00000168484	SFTPC	ENSG00000077514	POLD3	-0.106329	-0.0542282
hsa03030	DNA replication	LUAD	ENSG00000168484	SFTPC	ENSG00000175482	POLD4	-0.0158448	0.0962839
hsa03030	DNA replication	LUAD	ENSG00000168484	SFTPC	ENSG00000177084	POLE	-0.143204	-0.112162
hsa03030	DNA replication	LUAD	ENSG00000168484	SFTPC	ENSG00000100479	POLE2	-0.150325	-0.0445391
hsa03030	DNA replication	LUAD	ENSG00000168484	SFTPC	ENSG00000148229	POLE3	-0.0802341	0.300572
hsa03030	DNA replication	LUAD	ENSG00000168484	SFTPC	ENSG00000115350	POLE4	-0.0314299	0.335594
hsa03030	DNA replication	LUAD	ENSG00000168484	SFTPC	ENSG00000198056	PRIM1	-0.113003	0.134732
hsa03030	DNA replication	LUAD	ENSG00000168484	SFTPC	ENSG00000146143	PRIM2	-0.130509	0.0147843
hsa03030	DNA replication	LUAD	ENSG00000168484	SFTPC	ENSG00000035928	RFC1	-0.0808821	-0.0736387
hsa03030	DNA replication	LUAD	ENSG00000168484	SFTPC	ENSG00000049541	RFC2	-0.0958898	0.46027
hsa03030	DNA replication	LUAD	ENSG00000168484	SFTPC	ENSG00000133119	RFC3	-0.147227	0.210374
hsa03030	DNA replication	LUAD	ENSG00000168484	SFTPC	ENSG00000163918	RFC4	-0.160235	0.0264802
hsa03030	DNA replication	LUAD	ENSG00000168484	SFTPC	ENSG00000111445	RFC5	-0.174876	-0.0794333
hsa03030	DNA replication	LUAD	ENSG00000168484	SFTPC	ENSG00000171865	RNASEH1	-0.135802	0.00987462
hsa03030	DNA replication	LUAD	ENSG00000168484	SFTPC	ENSG00000104889	RNASEH2A	-0.128482	0.173194
hsa03030	DNA replication	LUAD	ENSG00000168484	SFTPC	ENSG00000136104	RNASEH2B	0.0339986	-2.13805e-05
hsa03030	DNA replication	LUAD	ENSG00000168484	SFTPC	ENSG00000172922	RNASEH2C	0.0189989	0.286662
hsa03030	DNA replication	LUAD	ENSG00000168484	SFTPC	ENSG00000132383	RPA1	-0.0492201	0.178449
hsa03030	DNA replication	LUAD	ENSG00000168484	SFTPC	ENSG00000117748	RPA2	0.0493213	0.15504
hsa03030	DNA replication	LUAD	ENSG00000168484	SFTPC	ENSG00000106399	RPA3	-0.111663	0.150264
hsa03030	DNA replication	LUAD	ENSG00000168484	SFTPC	ENSG00000204086	RPA4	-0.0293751	-0.00182219
hsa03030	DNA replication	LUAD	ENSG00000168484	SFTPC	ENSG00000106028	SSBP1	-0.104343	0.282644
hsa03030	DNA replication	PRAD	ENSG00000198712	MT-CO2	ENSG00000138346	DNA2	-0.256555	-0.491353
hsa03030	DNA replication	PRAD	ENSG00000198712	MT-CO2	ENSG00000168496	FEN1	-0.414733	-0.488597
hsa03030	DNA replication	PRAD	ENSG00000198712	MT-CO2	ENSG00000105486	LIG1	-0.406842	-0.391072
hsa03030	DNA replication	PRAD	ENSG00000198712	MT-CO2	ENSG00000073111	MCM2	-0.412284	-0.444123
hsa03030	DNA replication	PRAD	ENSG00000198712	MT-CO2	ENSG00000112118	MCM3	-0.487882	-0.702221
hsa03030	DNA replication	PRAD	ENSG00000198712	MT-CO2	ENSG00000104738	MCM4	-0.286002	-0.428977
hsa03030	DNA replication	PRAD	ENSG00000198712	MT-CO2	ENSG00000100297	MCM5	-0.478529	-0.430897
hsa03030	DNA replication	PRAD	ENSG00000198712	MT-CO2	ENSG00000076003	MCM6	-0.410879	-0.598754
hsa03030	DNA replication	PRAD	ENSG00000198712	MT-CO2	ENSG00000166508	MCM7	-0.268089	-0.450921
hsa03030	DNA replication	PRAD	ENSG00000198712	MT-CO2	ENSG00000132646	PCNA	-0.406785	-0.6987
hsa03030	DNA replication	PRAD	ENSG00000198712	MT-CO2	ENSG00000101868	POLA1	-0.572537	-0.726351
hsa03030	DNA replication	PRAD	ENSG00000198712	MT-CO2	ENSG00000014138	POLA2	-0.475452	-0.657988
hsa03030	DNA replication	PRAD	ENSG00000198712	MT-CO2	ENSG00000062822	POLD1	-0.351476	-0.474791
hsa03030	DNA replication	PRAD	ENSG00000198712	MT-CO2	ENSG00000106628	POLD2	-0.300565	-0.254421
hsa03030	DNA replication	PRAD	ENSG00000198712	MT-CO2	ENSG00000077514	POLD3	-0.544145	-0.721794
hsa03030	DNA replication	PRAD	ENSG00000198712	MT-CO2	ENSG00000175482	POLD4	-0.204055	-0.467458
hsa03030	DNA replication	PRAD	ENSG00000198712	MT-CO2	ENSG00000177084	POLE	-0.482327	-0.374134
hsa03030	DNA replication	PRAD	ENSG00000198712	MT-CO2	ENSG00000100479	POLE2	-0.315968	-0.623875
hsa03030	DNA replication	PRAD	ENSG00000198712	MT-CO2	ENSG00000148229	POLE3	-0.482776	-0.664975
hsa03030	DNA replication	PRAD	ENSG00000198712	MT-CO2	ENSG00000115350	POLE4	-0.298841	-0.58865
hsa03030	DNA replication	PRAD	ENSG00000198712	MT-CO2	ENSG00000198056	PRIM1	-0.462154	-0.723592
hsa03030	DNA replication	PRAD	ENSG00000198712	MT-CO2	ENSG00000146143	PRIM2	-0.063997	-0.377696
hsa03030	DNA replication	PRAD	ENSG00000198712	MT-CO2	ENSG00000035928	RFC1	-0.438526	-0.717973
hsa03030	DNA replication	PRAD	ENSG00000198712	MT-CO2	ENSG00000049541	RFC2	-0.351874	-0.388563
hsa03030	DNA replication	PRAD	ENSG00000198712	MT-CO2	ENSG00000133119	RFC3	-0.246701	-0.571588
hsa03030	DNA replication	PRAD	ENSG00000198712	MT-CO2	ENSG00000163918	RFC4	-0.29682	-0.639536
hsa03030	DNA replication	PRAD	ENSG00000198712	MT-CO2	ENSG00000111445	RFC5	-0.465706	-0.745751
hsa03030	DNA replication	PRAD	ENSG00000198712	MT-CO2	ENSG00000171865	RNASEH1	-0.55571	-0.723614
hsa03030	DNA replication	PRAD	ENSG00000198712	MT-CO2	ENSG00000104889	RNASEH2A	-0.299824	-0.285375
hsa03030	DNA replication	PRAD	ENSG00000198712	MT-CO2	ENSG00000136104	RNASEH2B	-0.45021	-0.599004
hsa03030	DNA replication	PRAD	ENSG00000198712	MT-CO2	ENSG00000172922	RNASEH2C	-0.220893	-0.65417
hsa03030	DNA replication	PRAD	ENSG00000198712	MT-CO2	ENSG00000132383	RPA1	-0.603611	-0.677194
hsa03030	DNA replication	PRAD	ENSG00000198712	MT-CO2	ENSG00000117748	RPA2	-0.588558	-0.733239
hsa03030	DNA replication	PRAD	ENSG00000198712	MT-CO2	ENSG00000106399	RPA3	-0.422309	-0.713586
hsa03030	DNA replication	PRAD	ENSG00000198712	MT-CO2	ENSG00000204086	RPA4	-0.0270365	0.30345
hsa03030	DNA replication	PRAD	ENSG00000198712	MT-CO2	ENSG00000106028	SSBP1	-0.398397	-0.58597
hsa03030	DNA replication	THCA	ENSG00000198712	MT-CO2	ENSG00000138346	DNA2	-0.445741	-0.44217
hsa03030	DNA replication	THCA	ENSG00000198712	MT-CO2	ENSG00000168496	FEN1	-0.448891	-0.561801
hsa03030	DNA replication	THCA	ENSG00000198712	MT-CO2	ENSG00000105486	LIG1	-0.542367	-0.481827
hsa03030	DNA replication	THCA	ENSG00000198712	MT-CO2	ENSG00000073111	MCM2	-0.475384	-0.568268
hsa03030	DNA replication	THCA	ENSG00000198712	MT-CO2	ENSG00000112118	MCM3	-0.575307	-0.520966
hsa03030	DNA replication	THCA	ENSG00000198712	MT-CO2	ENSG00000104738	MCM4	-0.35411	-0.556112
hsa03030	DNA replication	THCA	ENSG00000198712	MT-CO2	ENSG00000100297	MCM5	-0.520506	-0.636835
hsa03030	DNA replication	THCA	ENSG00000198712	MT-CO2	ENSG00000076003	MCM6	-0.42894	-0.510464
hsa03030	DNA replication	THCA	ENSG00000198712	MT-CO2	ENSG00000166508	MCM7	-0.583847	-0.599769
hsa03030	DNA replication	THCA	ENSG00000198712	MT-CO2	ENSG00000132646	PCNA	-0.50481	-0.615372
hsa03030	DNA replication	THCA	ENSG00000198712	MT-CO2	ENSG00000101868	POLA1	-0.573584	-0.405063
hsa03030	DNA replication	THCA	ENSG00000198712	MT-CO2	ENSG00000014138	POLA2	-0.57876	-0.622106
hsa03030	DNA replication	THCA	ENSG00000198712	MT-CO2	ENSG00000062822	POLD1	-0.509935	-0.460887
hsa03030	DNA replication	THCA	ENSG00000198712	MT-CO2	ENSG00000106628	POLD2	-0.458169	-0.228676
hsa03030	DNA replication	THCA	ENSG00000198712	MT-CO2	ENSG00000077514	POLD3	-0.640798	-0.36308
hsa03030	DNA replication	THCA	ENSG00000198712	MT-CO2	ENSG00000175482	POLD4	-0.634319	-0.660502
hsa03030	DNA replication	THCA	ENSG00000198712	MT-CO2	ENSG00000177084	POLE	-0.488216	-0.468933
hsa03030	DNA replication	THCA	ENSG00000198712	MT-CO2	ENSG00000100479	POLE2	-0.318424	-0.36684
hsa03030	DNA replication	THCA	ENSG00000198712	MT-CO2	ENSG00000148229	POLE3	-0.578646	-0.346039
hsa03030	DNA replication	THCA	ENSG00000198712	MT-CO2	ENSG00000115350	POLE4	-0.458619	-0.319136
hsa03030	DNA replication	THCA	ENSG00000198712	MT-CO2	ENSG00000198056	PRIM1	-0.5259	-0.391778
hsa03030	DNA replication	THCA	ENSG00000198712	MT-CO2	ENSG00000146143	PRIM2	-0.59717	-0.48052
hsa03030	DNA replication	THCA	ENSG00000198712	MT-CO2	ENSG00000035928	RFC1	-0.570262	-0.313459
hsa03030	DNA replication	THCA	ENSG00000198712	MT-CO2	ENSG00000049541	RFC2	-0.604195	-0.631902
hsa03030	DNA replication	THCA	ENSG00000198712	MT-CO2	ENSG00000133119	RFC3	-0.424108	-0.544345
hsa03030	DNA replication	THCA	ENSG00000198712	MT-CO2	ENSG00000163918	RFC4	-0.544167	-0.597364
hsa03030	DNA replication	THCA	ENSG00000198712	MT-CO2	ENSG00000111445	RFC5	-0.386959	-0.408796
hsa03030	DNA replication	THCA	ENSG00000198712	MT-CO2	ENSG00000171865	RNASEH1	-0.495175	-0.374116
hsa03030	DNA replication	THCA	ENSG00000198712	MT-CO2	ENSG00000104889	RNASEH2A	-0.510256	-0.498817
hsa03030	DNA replication	THCA	ENSG00000198712	MT-CO2	ENSG00000136104	RNASEH2B	-0.596917	-0.275547
hsa03030	DNA replication	THCA	ENSG00000198712	MT-CO2	ENSG00000172922	RNASEH2C	-0.39353	-0.340465
hsa03030	DNA replication	THCA	ENSG00000198712	MT-CO2	ENSG00000132383	RPA1	-0.610888	-0.419496
hsa03030	DNA replication	THCA	ENSG00000198712	MT-CO2	ENSG00000117748	RPA2	-0.57799	-0.35209
hsa03030	DNA replication	THCA	ENSG00000198712	MT-CO2	ENSG00000106399	RPA3	-0.478222	-0.377458
hsa03030	DNA replication	THCA	ENSG00000198712	MT-CO2	ENSG00000204086	RPA4	-0.115994	-0.140873
hsa03030	DNA replication	THCA	ENSG00000198712	MT-CO2	ENSG00000106028	SSBP1	-0.569991	-0.265719
hsa03410	Base excision repair	BRCA	ENSG00000161649	CD300LG	ENSG00000100823	APEX1	-0.0764843	-0.591043
hsa03410	Base excision repair	BRCA	ENSG00000161649	CD300LG	ENSG00000169188	APEX2	-0.127705	-0.576512
hsa03410	Base excision repair	BRCA	ENSG00000161649	CD300LG	ENSG00000168496	FEN1	-0.189547	-0.530454
hsa03410	Base excision repair	BRCA	ENSG00000161649	CD300LG	ENSG00000189403	HMGB1	-0.0283577	-0.458272
hsa03410	Base excision repair	BRCA	ENSG00000161649	CD300LG	ENSG00000105486	LIG1	-0.0949374	-0.585782
hsa03410	Base excision repair	BRCA	ENSG00000161649	CD300LG	ENSG00000005156	LIG3	-0.0976558	-0.550869
hsa03410	Base excision repair	BRCA	ENSG00000161649	CD300LG	ENSG00000129071	MBD4	-0.0449484	-0.548662
hsa03410	Base excision repair	BRCA	ENSG00000161649	CD300LG	ENSG00000103152	MPG	0.00197829	-0.293861
hsa03410	Base excision repair	BRCA	ENSG00000161649	CD300LG	ENSG00000132781	MUTYH	-0.0416632	-0.464648
hsa03410	Base excision repair	BRCA	ENSG00000161649	CD300LG	ENSG00000140398	NEIL1	0.132332	-0.384976
hsa03410	Base excision repair	BRCA	ENSG00000161649	CD300LG	ENSG00000154328	NEIL2	0.0360669	-0.276478
hsa03410	Base excision repair	BRCA	ENSG00000161649	CD300LG	ENSG00000109674	NEIL3	-0.187501	-0.344809
hsa03410	Base excision repair	BRCA	ENSG00000161649	CD300LG	ENSG00000065057	NTHL1	-0.0727478	-0.258752
hsa03410	Base excision repair	BRCA	ENSG00000161649	CD300LG	ENSG00000114026	OGG1	0.0143251	-0.365696
hsa03410	Base excision repair	BRCA	ENSG00000161649	CD300LG	ENSG00000143799	PARP1	-0.0814741	-0.50965
hsa03410	Base excision repair	BRCA	ENSG00000161649	CD300LG	ENSG00000129484	PARP2	-0.115665	-0.529435
hsa03410	Base excision repair	BRCA	ENSG00000161649	CD300LG	ENSG00000041880	PARP3	0.158264	-0.327392
hsa03410	Base excision repair	BRCA	ENSG00000161649	CD300LG	ENSG00000102699	PARP4	0.0310084	-0.311795
hsa03410	Base excision repair	BRCA	ENSG00000161649	CD300LG	ENSG00000132646	PCNA	-0.177755	-0.620513
hsa03410	Base excision repair	BRCA	ENSG00000161649	CD300LG	ENSG00000070501	POLB	-0.0869713	-0.623921
hsa03410	Base excision repair	BRCA	ENSG00000161649	CD300LG	ENSG00000062822	POLD1	-0.0882955	-0.490224
hsa03410	Base excision repair	BRCA	ENSG00000161649	CD300LG	ENSG00000106628	POLD2	-0.16971	-0.480076
hsa03410	Base excision repair	BRCA	ENSG00000161649	CD300LG	ENSG00000077514	POLD3	-0.0594142	-0.479757
hsa03410	Base excision repair	BRCA	ENSG00000161649	CD300LG	ENSG00000175482	POLD4	0.016792	-0.122881
hsa03410	Base excision repair	BRCA	ENSG00000161649	CD300LG	ENSG00000177084	POLE	-0.0959358	-0.456161
hsa03410	Base excision repair	BRCA	ENSG00000161649	CD300LG	ENSG00000100479	POLE2	-0.142427	-0.572565
hsa03410	Base excision repair	BRCA	ENSG00000161649	CD300LG	ENSG00000148229	POLE3	-0.0960147	-0.665404
hsa03410	Base excision repair	BRCA	ENSG00000161649	CD300LG	ENSG00000115350	POLE4	-0.0243451	0.00149847
hsa03410	Base excision repair	BRCA	ENSG00000161649	CD300LG	ENSG00000166169	POLL	0.0892146	-0.471849
hsa03410	Base excision repair	BRCA	ENSG00000161649	CD300LG	ENSG00000123415	SMUG1	-0.0544323	-0.494376
hsa03410	Base excision repair	BRCA	ENSG00000161649	CD300LG	ENSG00000139372	TDG	-0.0964528	-0.498148
hsa03410	Base excision repair	BRCA	ENSG00000161649	CD300LG	ENSG00000076248	UNG	-0.150609	-0.509074
hsa03410	Base excision repair	BRCA	ENSG00000161649	CD300LG	ENSG00000073050	XRCC1	-0.00981111	-0.460624
hsa03410	Base excision repair	BRCA	ENSG00000180914	OXTR	ENSG00000100823	APEX1	0.043266	0.578419
hsa03410	Base excision repair	BRCA	ENSG00000180914	OXTR	ENSG00000169188	APEX2	-0.0261498	0.565784
hsa03410	Base excision repair	BRCA	ENSG00000180914	OXTR	ENSG00000168496	FEN1	-0.0797801	0.391782
hsa03410	Base excision repair	BRCA	ENSG00000180914	OXTR	ENSG00000189403	HMGB1	0.0529634	0.467001
hsa03410	Base excision repair	BRCA	ENSG00000180914	OXTR	ENSG00000105486	LIG1	-0.016848	0.612072
hsa03410	Base excision repair	BRCA	ENSG00000180914	OXTR	ENSG00000005156	LIG3	0.0176087	0.57765
hsa03410	Base excision repair	BRCA	ENSG00000180914	OXTR	ENSG00000129071	MBD4	0.0901759	0.529506
hsa03410	Base excision repair	BRCA	ENSG00000180914	OXTR	ENSG00000103152	MPG	0.0170757	0.320198
hsa03410	Base excision repair	BRCA	ENSG00000180914	OXTR	ENSG00000132781	MUTYH	0.0221344	0.560052
hsa03410	Base excision repair	BRCA	ENSG00000180914	OXTR	ENSG00000140398	NEIL1	0.171954	0.452234
hsa03410	Base excision repair	BRCA	ENSG00000180914	OXTR	ENSG00000154328	NEIL2	0.0275119	0.324692
hsa03410	Base excision repair	BRCA	ENSG00000180914	OXTR	ENSG00000109674	NEIL3	-0.0733722	0.0620923
hsa03410	Base excision repair	BRCA	ENSG00000180914	OXTR	ENSG00000065057	NTHL1	-0.0478463	0.297554
hsa03410	Base excision repair	BRCA	ENSG00000180914	OXTR	ENSG00000114026	OGG1	0.0847995	0.50774
hsa03410	Base excision repair	BRCA	ENSG00000180914	OXTR	ENSG00000143799	PARP1	-0.0343161	0.455339
hsa03410	Base excision repair	BRCA	ENSG00000180914	OXTR	ENSG00000129484	PARP2	0.00942364	0.532642
hsa03410	Base excision repair	BRCA	ENSG00000180914	OXTR	ENSG00000041880	PARP3	0.12526	0.481047
hsa03410	Base excision repair	BRCA	ENSG00000180914	OXTR	ENSG00000102699	PARP4	0.066235	0.356195
hsa03410	Base excision repair	BRCA	ENSG00000180914	OXTR	ENSG00000132646	PCNA	-0.0776522	0.438142
hsa03410	Base excision repair	BRCA	ENSG00000180914	OXTR	ENSG00000070501	POLB	0.011424	0.566726
hsa03410	Base excision repair	BRCA	ENSG00000180914	OXTR	ENSG00000062822	POLD1	-0.0283883	0.484244
hsa03410	Base excision repair	BRCA	ENSG00000180914	OXTR	ENSG00000106628	POLD2	-0.0798062	0.410628
hsa03410	Base excision repair	BRCA	ENSG00000180914	OXTR	ENSG00000077514	POLD3	0.00441531	0.535709
hsa03410	Base excision repair	BRCA	ENSG00000180914	OXTR	ENSG00000175482	POLD4	-0.0286872	0.176307
hsa03410	Base excision repair	BRCA	ENSG00000180914	OXTR	ENSG00000177084	POLE	-0.00227808	0.498711
hsa03410	Base excision repair	BRCA	ENSG00000180914	OXTR	ENSG00000100479	POLE2	-0.0294534	0.417963
hsa03410	Base excision repair	BRCA	ENSG00000180914	OXTR	ENSG00000148229	POLE3	-0.00618995	0.61158
hsa03410	Base excision repair	BRCA	ENSG00000180914	OXTR	ENSG00000115350	POLE4	-0.0191702	0.0181832
hsa03410	Base excision repair	BRCA	ENSG00000180914	OXTR	ENSG00000166169	POLL	0.121968	0.565017
hsa03410	Base excision repair	BRCA	ENSG00000180914	OXTR	ENSG00000123415	SMUG1	0.042747	0.495325
hsa03410	Base excision repair	BRCA	ENSG00000180914	OXTR	ENSG00000139372	TDG	0.0335316	0.450542
hsa03410	Base excision repair	BRCA	ENSG00000180914	OXTR	ENSG00000076248	UNG	-0.0342213	0.517916
hsa03410	Base excision repair	BRCA	ENSG00000180914	OXTR	ENSG00000073050	XRCC1	0.0421742	0.57067
hsa03410	Base excision repair	BRCA	ENSG00000149090	PAMR1	ENSG00000100823	APEX1	0.0750611	0.374428
hsa03410	Base excision repair	BRCA	ENSG00000149090	PAMR1	ENSG00000169188	APEX2	-0.068069	0.51906
hsa03410	Base excision repair	BRCA	ENSG00000149090	PAMR1	ENSG00000168496	FEN1	-0.163137	0.343893
hsa03410	Base excision repair	BRCA	ENSG00000149090	PAMR1	ENSG00000189403	HMGB1	0.0625839	0.311299
hsa03410	Base excision repair	BRCA	ENSG00000149090	PAMR1	ENSG00000105486	LIG1	-0.0551054	0.341838
hsa03410	Base excision repair	BRCA	ENSG00000149090	PAMR1	ENSG00000005156	LIG3	-0.0368448	0.334084
hsa03410	Base excision repair	BRCA	ENSG00000149090	PAMR1	ENSG00000129071	MBD4	0.0215474	0.359554
hsa03410	Base excision repair	BRCA	ENSG00000149090	PAMR1	ENSG00000103152	MPG	0.065963	0.406071
hsa03410	Base excision repair	BRCA	ENSG00000149090	PAMR1	ENSG00000132781	MUTYH	0.0136039	0.448833
hsa03410	Base excision repair	BRCA	ENSG00000149090	PAMR1	ENSG00000140398	NEIL1	0.181502	0.237921
hsa03410	Base excision repair	BRCA	ENSG00000149090	PAMR1	ENSG00000154328	NEIL2	0.103065	0.421544
hsa03410	Base excision repair	BRCA	ENSG00000149090	PAMR1	ENSG00000109674	NEIL3	-0.208874	0.0360506
hsa03410	Base excision repair	BRCA	ENSG00000149090	PAMR1	ENSG00000065057	NTHL1	-0.0540839	0.379246
hsa03410	Base excision repair	BRCA	ENSG00000149090	PAMR1	ENSG00000114026	OGG1	0.0849435	0.328622
hsa03410	Base excision repair	BRCA	ENSG00000149090	PAMR1	ENSG00000143799	PARP1	-0.026833	0.297377
hsa03410	Base excision repair	BRCA	ENSG00000149090	PAMR1	ENSG00000129484	PARP2	-0.0378788	0.345446
hsa03410	Base excision repair	BRCA	ENSG00000149090	PAMR1	ENSG00000041880	PARP3	0.216935	0.412387
hsa03410	Base excision repair	BRCA	ENSG00000149090	PAMR1	ENSG00000102699	PARP4	0.103715	0.286246
hsa03410	Base excision repair	BRCA	ENSG00000149090	PAMR1	ENSG00000132646	PCNA	-0.158916	0.371856
hsa03410	Base excision repair	BRCA	ENSG00000149090	PAMR1	ENSG00000070501	POLB	-0.0350408	0.384155
hsa03410	Base excision repair	BRCA	ENSG00000149090	PAMR1	ENSG00000062822	POLD1	-0.03489	0.380106
hsa03410	Base excision repair	BRCA	ENSG00000149090	PAMR1	ENSG00000106628	POLD2	-0.085823	0.33613
hsa03410	Base excision repair	BRCA	ENSG00000149090	PAMR1	ENSG00000077514	POLD3	-0.0257408	0.347294
hsa03410	Base excision repair	BRCA	ENSG00000149090	PAMR1	ENSG00000175482	POLD4	0.0186663	0.29353
hsa03410	Base excision repair	BRCA	ENSG00000149090	PAMR1	ENSG00000177084	POLE	-0.0754719	0.284001
hsa03410	Base excision repair	BRCA	ENSG00000149090	PAMR1	ENSG00000100479	POLE2	-0.119469	0.201515
hsa03410	Base excision repair	BRCA	ENSG00000149090	PAMR1	ENSG00000148229	POLE3	-0.0321788	0.401214
hsa03410	Base excision repair	BRCA	ENSG00000149090	PAMR1	ENSG00000115350	POLE4	-0.00495951	0.310272
hsa03410	Base excision repair	BRCA	ENSG00000149090	PAMR1	ENSG00000166169	POLL	0.188222	0.346549
hsa03410	Base excision repair	BRCA	ENSG00000149090	PAMR1	ENSG00000123415	SMUG1	0.00817517	0.384375
hsa03410	Base excision repair	BRCA	ENSG00000149090	PAMR1	ENSG00000139372	TDG	-0.022772	0.251767
hsa03410	Base excision repair	BRCA	ENSG00000149090	PAMR1	ENSG00000076248	UNG	-0.095243	0.342684
hsa03410	Base excision repair	BRCA	ENSG00000149090	PAMR1	ENSG00000073050	XRCC1	0.0946497	0.450541
hsa03410	Base excision repair	BRCA	ENSG00000145777	TSLP	ENSG00000100823	APEX1	0.0647396	0.267551
hsa03410	Base excision repair	BRCA	ENSG00000145777	TSLP	ENSG00000169188	APEX2	-0.0056458	0.334003
hsa03410	Base excision repair	BRCA	ENSG00000145777	TSLP	ENSG00000168496	FEN1	-0.0255133	0.0952592
hsa03410	Base excision repair	BRCA	ENSG00000145777	TSLP	ENSG00000189403	HMGB1	0.142258	0.556577
hsa03410	Base excision repair	BRCA	ENSG00000145777	TSLP	ENSG00000105486	LIG1	-0.0567273	0.303204
hsa03410	Base excision repair	BRCA	ENSG00000145777	TSLP	ENSG00000005156	LIG3	-0.0713452	0.389028
hsa03410	Base excision repair	BRCA	ENSG00000145777	TSLP	ENSG00000129071	MBD4	0.0541252	0.512927
hsa03410	Base excision repair	BRCA	ENSG00000145777	TSLP	ENSG00000103152	MPG	-0.0356327	0.0606944
hsa03410	Base excision repair	BRCA	ENSG00000145777	TSLP	ENSG00000132781	MUTYH	0.120781	0.299625
hsa03410	Base excision repair	BRCA	ENSG00000145777	TSLP	ENSG00000140398	NEIL1	0.065091	0.351531
hsa03410	Base excision repair	BRCA	ENSG00000145777	TSLP	ENSG00000154328	NEIL2	0.0759236	0.118672
hsa03410	Base excision repair	BRCA	ENSG00000145777	TSLP	ENSG00000109674	NEIL3	0.0416075	-0.0263419
hsa03410	Base excision repair	BRCA	ENSG00000145777	TSLP	ENSG00000065057	NTHL1	-0.0860351	0.0510029
hsa03410	Base excision repair	BRCA	ENSG00000145777	TSLP	ENSG00000114026	OGG1	0.0778289	0.381842
hsa03410	Base excision repair	BRCA	ENSG00000145777	TSLP	ENSG00000143799	PARP1	-0.000954595	0.220155
hsa03410	Base excision repair	BRCA	ENSG00000145777	TSLP	ENSG00000129484	PARP2	0.00889335	0.447338
hsa03410	Base excision repair	BRCA	ENSG00000145777	TSLP	ENSG00000041880	PARP3	0.0851432	0.302805
hsa03410	Base excision repair	BRCA	ENSG00000145777	TSLP	ENSG00000102699	PARP4	0.100786	0.422477
hsa03410	Base excision repair	BRCA	ENSG00000145777	TSLP	ENSG00000132646	PCNA	-0.0539148	0.328601
hsa03410	Base excision repair	BRCA	ENSG00000145777	TSLP	ENSG00000070501	POLB	-0.0249235	0.453858
hsa03410	Base excision repair	BRCA	ENSG00000145777	TSLP	ENSG00000062822	POLD1	0.0922035	0.16265
hsa03410	Base excision repair	BRCA	ENSG00000145777	TSLP	ENSG00000106628	POLD2	-0.0198625	0.125729
hsa03410	Base excision repair	BRCA	ENSG00000145777	TSLP	ENSG00000077514	POLD3	0.0627277	0.475574
hsa03410	Base excision repair	BRCA	ENSG00000145777	TSLP	ENSG00000175482	POLD4	-0.0898701	-0.0374344
hsa03410	Base excision repair	BRCA	ENSG00000145777	TSLP	ENSG00000177084	POLE	0.0326451	0.323018
hsa03410	Base excision repair	BRCA	ENSG00000145777	TSLP	ENSG00000100479	POLE2	-0.0326389	0.325834
hsa03410	Base excision repair	BRCA	ENSG00000145777	TSLP	ENSG00000148229	POLE3	0.0800391	0.42243
hsa03410	Base excision repair	BRCA	ENSG00000145777	TSLP	ENSG00000115350	POLE4	0.0424445	0.0774094
hsa03410	Base excision repair	BRCA	ENSG00000145777	TSLP	ENSG00000166169	POLL	0.102455	0.323199
hsa03410	Base excision repair	BRCA	ENSG00000145777	TSLP	ENSG00000123415	SMUG1	-0.0642543	0.257634
hsa03410	Base excision repair	BRCA	ENSG00000145777	TSLP	ENSG00000139372	TDG	0.101683	0.482017
hsa03410	Base excision repair	BRCA	ENSG00000145777	TSLP	ENSG00000076248	UNG	0.0913221	0.262369
hsa03410	Base excision repair	BRCA	ENSG00000145777	TSLP	ENSG00000073050	XRCC1	0.0721109	0.262686
hsa03410	Base excision repair	BRCA	ENSG00000165197	VEGFD	ENSG00000100823	APEX1	-0.0285227	0.105598
hsa03410	Base excision repair	BRCA	ENSG00000165197	VEGFD	ENSG00000169188	APEX2	-0.102577	0.0198807
hsa03410	Base excision repair	BRCA	ENSG00000165197	VEGFD	ENSG00000168496	FEN1	-0.147206	0.0900975
hsa03410	Base excision repair	BRCA	ENSG00000165197	VEGFD	ENSG00000189403	HMGB1	0.0258309	0.144707
hsa03410	Base excision repair	BRCA	ENSG00000165197	VEGFD	ENSG00000105486	LIG1	-0.0692514	0.0683575
hsa03410	Base excision repair	BRCA	ENSG00000165197	VEGFD	ENSG00000005156	LIG3	-0.0575942	0.0434371
hsa03410	Base excision repair	BRCA	ENSG00000165197	VEGFD	ENSG00000129071	MBD4	-0.000710527	0.166846
hsa03410	Base excision repair	BRCA	ENSG00000165197	VEGFD	ENSG00000103152	MPG	0.0121704	-0.0685039
hsa03410	Base excision repair	BRCA	ENSG00000165197	VEGFD	ENSG00000132781	MUTYH	-0.018891	0.0185595
hsa03410	Base excision repair	BRCA	ENSG00000165197	VEGFD	ENSG00000140398	NEIL1	0.122752	0.11371
hsa03410	Base excision repair	BRCA	ENSG00000165197	VEGFD	ENSG00000154328	NEIL2	0.0409637	-0.0418395
hsa03410	Base excision repair	BRCA	ENSG00000165197	VEGFD	ENSG00000109674	NEIL3	-0.151471	0.260784
hsa03410	Base excision repair	BRCA	ENSG00000165197	VEGFD	ENSG00000065057	NTHL1	-0.0645326	-0.0646352
hsa03410	Base excision repair	BRCA	ENSG00000165197	VEGFD	ENSG00000114026	OGG1	0.0324701	0.133215
hsa03410	Base excision repair	BRCA	ENSG00000165197	VEGFD	ENSG00000143799	PARP1	-0.0242597	0.0917772
hsa03410	Base excision repair	BRCA	ENSG00000165197	VEGFD	ENSG00000129484	PARP2	-0.0683686	0.184377
hsa03410	Base excision repair	BRCA	ENSG00000165197	VEGFD	ENSG00000041880	PARP3	0.149085	0.038763
hsa03410	Base excision repair	BRCA	ENSG00000165197	VEGFD	ENSG00000102699	PARP4	0.0718157	0.250812
hsa03410	Base excision repair	BRCA	ENSG00000165197	VEGFD	ENSG00000132646	PCNA	-0.133896	0.12421
hsa03410	Base excision repair	BRCA	ENSG00000165197	VEGFD	ENSG00000070501	POLB	-0.0730553	-0.0096311
hsa03410	Base excision repair	BRCA	ENSG00000165197	VEGFD	ENSG00000062822	POLD1	-0.0673432	0.00941102
hsa03410	Base excision repair	BRCA	ENSG00000165197	VEGFD	ENSG00000106628	POLD2	-0.126264	0.0165339
hsa03410	Base excision repair	BRCA	ENSG00000165197	VEGFD	ENSG00000077514	POLD3	-0.019986	0.190147
hsa03410	Base excision repair	BRCA	ENSG00000165197	VEGFD	ENSG00000175482	POLD4	-0.0178824	-0.101157
hsa03410	Base excision repair	BRCA	ENSG00000165197	VEGFD	ENSG00000177084	POLE	-0.0644048	0.152902
hsa03410	Base excision repair	BRCA	ENSG00000165197	VEGFD	ENSG00000100479	POLE2	-0.106815	0.172309
hsa03410	Base excision repair	BRCA	ENSG00000165197	VEGFD	ENSG00000148229	POLE3	-0.0476125	0.130486
hsa03410	Base excision repair	BRCA	ENSG00000165197	VEGFD	ENSG00000115350	POLE4	-0.0195794	-0.0876934
hsa03410	Base excision repair	BRCA	ENSG00000165197	VEGFD	ENSG00000166169	POLL	0.0886625	0.0930811
hsa03410	Base excision repair	BRCA	ENSG00000165197	VEGFD	ENSG00000123415	SMUG1	-0.0369091	-0.0169533
hsa03410	Base excision repair	BRCA	ENSG00000165197	VEGFD	ENSG00000139372	TDG	-0.0502289	0.270641
hsa03410	Base excision repair	BRCA	ENSG00000165197	VEGFD	ENSG00000076248	UNG	-0.117944	0.116676
hsa03410	Base excision repair	BRCA	ENSG00000165197	VEGFD	ENSG00000073050	XRCC1	0.00456071	0.0086052
hsa03410	Base excision repair	COAD	ENSG00000163815	CLEC3B	ENSG00000100823	APEX1	0.129748	0.284306
hsa03410	Base excision repair	COAD	ENSG00000163815	CLEC3B	ENSG00000169188	APEX2	0.0588417	-0.0548567
hsa03410	Base excision repair	COAD	ENSG00000163815	CLEC3B	ENSG00000168496	FEN1	-0.0199065	-0.0671848
hsa03410	Base excision repair	COAD	ENSG00000163815	CLEC3B	ENSG00000189403	HMGB1	0.0902632	0.300262
hsa03410	Base excision repair	COAD	ENSG00000163815	CLEC3B	ENSG00000105486	LIG1	0.0299972	-0.17236
hsa03410	Base excision repair	COAD	ENSG00000163815	CLEC3B	ENSG00000005156	LIG3	0.11762	0.324141
hsa03410	Base excision repair	COAD	ENSG00000163815	CLEC3B	ENSG00000129071	MBD4	0.162159	0.145926
hsa03410	Base excision repair	COAD	ENSG00000163815	CLEC3B	ENSG00000103152	MPG	0.091745	0.394101
hsa03410	Base excision repair	COAD	ENSG00000163815	CLEC3B	ENSG00000132781	MUTYH	0.0487342	0.0551971
hsa03410	Base excision repair	COAD	ENSG00000163815	CLEC3B	ENSG00000140398	NEIL1	0.0128938	-0.0867643
hsa03410	Base excision repair	COAD	ENSG00000163815	CLEC3B	ENSG00000154328	NEIL2	0.0938183	0.432495
hsa03410	Base excision repair	COAD	ENSG00000163815	CLEC3B	ENSG00000109674	NEIL3	-0.0525331	-0.158624
hsa03410	Base excision repair	COAD	ENSG00000163815	CLEC3B	ENSG00000065057	NTHL1	0.0524596	0.3915
hsa03410	Base excision repair	COAD	ENSG00000163815	CLEC3B	ENSG00000114026	OGG1	0.124295	0.28133
hsa03410	Base excision repair	COAD	ENSG00000163815	CLEC3B	ENSG00000143799	PARP1	0.164023	0.304461
hsa03410	Base excision repair	COAD	ENSG00000163815	CLEC3B	ENSG00000129484	PARP2	0.0589778	0.348168
hsa03410	Base excision repair	COAD	ENSG00000163815	CLEC3B	ENSG00000041880	PARP3	0.112559	0.0708128
hsa03410	Base excision repair	COAD	ENSG00000163815	CLEC3B	ENSG00000102699	PARP4	0.0630729	-0.488292
hsa03410	Base excision repair	COAD	ENSG00000163815	CLEC3B	ENSG00000132646	PCNA	-0.0117251	0.0390743
hsa03410	Base excision repair	COAD	ENSG00000163815	CLEC3B	ENSG00000070501	POLB	0.0682692	0.251399
hsa03410	Base excision repair	COAD	ENSG00000163815	CLEC3B	ENSG00000062822	POLD1	0.0338082	-0.115189
hsa03410	Base excision repair	COAD	ENSG00000163815	CLEC3B	ENSG00000106628	POLD2	0.00687002	0.129132
hsa03410	Base excision repair	COAD	ENSG00000163815	CLEC3B	ENSG00000077514	POLD3	0.0601498	0.310007
hsa03410	Base excision repair	COAD	ENSG00000163815	CLEC3B	ENSG00000175482	POLD4	0.140866	-0.286259
hsa03410	Base excision repair	COAD	ENSG00000163815	CLEC3B	ENSG00000177084	POLE	0.012827	-0.227469
hsa03410	Base excision repair	COAD	ENSG00000163815	CLEC3B	ENSG00000100479	POLE2	-0.057325	0.0173997
hsa03410	Base excision repair	COAD	ENSG00000163815	CLEC3B	ENSG00000148229	POLE3	0.070438	0.352644
hsa03410	Base excision repair	COAD	ENSG00000163815	CLEC3B	ENSG00000115350	POLE4	0.068089	0.289861
hsa03410	Base excision repair	COAD	ENSG00000163815	CLEC3B	ENSG00000166169	POLL	0.0867165	0.398441
hsa03410	Base excision repair	COAD	ENSG00000163815	CLEC3B	ENSG00000123415	SMUG1	0.0885165	0.162968
hsa03410	Base excision repair	COAD	ENSG00000163815	CLEC3B	ENSG00000139372	TDG	0.111104	0.0685305
hsa03410	Base excision repair	COAD	ENSG00000163815	CLEC3B	ENSG00000076248	UNG	0.021642	0.0145169
hsa03410	Base excision repair	COAD	ENSG00000163815	CLEC3B	ENSG00000073050	XRCC1	0.207123	0.30826
hsa03410	Base excision repair	COAD	ENSG00000168079	SCARA5	ENSG00000100823	APEX1	-0.016592	0.221985
hsa03410	Base excision repair	COAD	ENSG00000168079	SCARA5	ENSG00000169188	APEX2	0.0229534	0.0570666
hsa03410	Base excision repair	COAD	ENSG00000168079	SCARA5	ENSG00000168496	FEN1	-0.068216	0.0407602
hsa03410	Base excision repair	COAD	ENSG00000168079	SCARA5	ENSG00000189403	HMGB1	-0.0658146	0.180783
hsa03410	Base excision repair	COAD	ENSG00000168079	SCARA5	ENSG00000105486	LIG1	0.0143137	0.0891073
hsa03410	Base excision repair	COAD	ENSG00000168079	SCARA5	ENSG00000005156	LIG3	0.0607427	0.439748
hsa03410	Base excision repair	COAD	ENSG00000168079	SCARA5	ENSG00000129071	MBD4	0.0516138	0.23607
hsa03410	Base excision repair	COAD	ENSG00000168079	SCARA5	ENSG00000103152	MPG	0.0423367	0.125132
hsa03410	Base excision repair	COAD	ENSG00000168079	SCARA5	ENSG00000132781	MUTYH	-0.00958539	0.254458
hsa03410	Base excision repair	COAD	ENSG00000168079	SCARA5	ENSG00000140398	NEIL1	0.00282435	0.245329
hsa03410	Base excision repair	COAD	ENSG00000168079	SCARA5	ENSG00000154328	NEIL2	0.00288326	0.482779
hsa03410	Base excision repair	COAD	ENSG00000168079	SCARA5	ENSG00000109674	NEIL3	-0.0324896	0.0593235
hsa03410	Base excision repair	COAD	ENSG00000168079	SCARA5	ENSG00000065057	NTHL1	-0.0318596	0.267539
hsa03410	Base excision repair	COAD	ENSG00000168079	SCARA5	ENSG00000114026	OGG1	0.12938	0.157159
hsa03410	Base excision repair	COAD	ENSG00000168079	SCARA5	ENSG00000143799	PARP1	0.0814455	0.438893
hsa03410	Base excision repair	COAD	ENSG00000168079	SCARA5	ENSG00000129484	PARP2	-0.0257414	0.285645
hsa03410	Base excision repair	COAD	ENSG00000168079	SCARA5	ENSG00000041880	PARP3	0.151314	-0.0978853
hsa03410	Base excision repair	COAD	ENSG00000168079	SCARA5	ENSG00000102699	PARP4	0.0557552	0.0531858
hsa03410	Base excision repair	COAD	ENSG00000168079	SCARA5	ENSG00000132646	PCNA	-0.022794	-0.0167564
hsa03410	Base excision repair	COAD	ENSG00000168079	SCARA5	ENSG00000070501	POLB	-0.0443441	0.00657194
hsa03410	Base excision repair	COAD	ENSG00000168079	SCARA5	ENSG00000062822	POLD1	0.0802336	0.186581
hsa03410	Base excision repair	COAD	ENSG00000168079	SCARA5	ENSG00000106628	POLD2	-0.0585956	0.248621
hsa03410	Base excision repair	COAD	ENSG00000168079	SCARA5	ENSG00000077514	POLD3	0.0601136	0.17018
hsa03410	Base excision repair	COAD	ENSG00000168079	SCARA5	ENSG00000175482	POLD4	0.11644	-0.322974
hsa03410	Base excision repair	COAD	ENSG00000168079	SCARA5	ENSG00000177084	POLE	0.0856693	0.152049
hsa03410	Base excision repair	COAD	ENSG00000168079	SCARA5	ENSG00000100479	POLE2	-0.0584277	-0.0207682
hsa03410	Base excision repair	COAD	ENSG00000168079	SCARA5	ENSG00000148229	POLE3	-0.036219	0.0966676
hsa03410	Base excision repair	COAD	ENSG00000168079	SCARA5	ENSG00000115350	POLE4	-0.0683815	-0.112459
hsa03410	Base excision repair	COAD	ENSG00000168079	SCARA5	ENSG00000166169	POLL	0.0393369	0.423127
hsa03410	Base excision repair	COAD	ENSG00000168079	SCARA5	ENSG00000123415	SMUG1	-0.0207381	0.0561696
hsa03410	Base excision repair	COAD	ENSG00000168079	SCARA5	ENSG00000139372	TDG	0.137192	0.0715488
hsa03410	Base excision repair	COAD	ENSG00000168079	SCARA5	ENSG00000076248	UNG	-0.034168	0.28463
hsa03410	Base excision repair	COAD	ENSG00000168079	SCARA5	ENSG00000073050	XRCC1	0.0909807	0.453408
hsa03410	Base excision repair	COAD	ENSG00000182271	TMIGD1	ENSG00000100823	APEX1	-0.0171489	-0.0826674
hsa03410	Base excision repair	COAD	ENSG00000182271	TMIGD1	ENSG00000169188	APEX2	0.0142748	0.163621
hsa03410	Base excision repair	COAD	ENSG00000182271	TMIGD1	ENSG00000168496	FEN1	-0.0449928	-0.201599
hsa03410	Base excision repair	COAD	ENSG00000182271	TMIGD1	ENSG00000189403	HMGB1	-0.0163731	0.0107187
hsa03410	Base excision repair	COAD	ENSG00000182271	TMIGD1	ENSG00000105486	LIG1	-0.0641617	0.00969864
hsa03410	Base excision repair	COAD	ENSG00000182271	TMIGD1	ENSG00000005156	LIG3	0.0578914	-0.37697
hsa03410	Base excision repair	COAD	ENSG00000182271	TMIGD1	ENSG00000129071	MBD4	0.0106743	-0.0958874
hsa03410	Base excision repair	COAD	ENSG00000182271	TMIGD1	ENSG00000103152	MPG	-0.00572712	0.0523896
hsa03410	Base excision repair	COAD	ENSG00000182271	TMIGD1	ENSG00000132781	MUTYH	-0.0658723	0.0112183
hsa03410	Base excision repair	COAD	ENSG00000182271	TMIGD1	ENSG00000140398	NEIL1	-0.0463316	-0.220749
hsa03410	Base excision repair	COAD	ENSG00000182271	TMIGD1	ENSG00000154328	NEIL2	-0.0676374	-0.411384
hsa03410	Base excision repair	COAD	ENSG00000182271	TMIGD1	ENSG00000109674	NEIL3	0.0318117	0.0162789
hsa03410	Base excision repair	COAD	ENSG00000182271	TMIGD1	ENSG00000065057	NTHL1	-0.0680854	-0.0916224
hsa03410	Base excision repair	COAD	ENSG00000182271	TMIGD1	ENSG00000114026	OGG1	0.0176006	0.203582
hsa03410	Base excision repair	COAD	ENSG00000182271	TMIGD1	ENSG00000143799	PARP1	-0.000232624	-0.446319
hsa03410	Base excision repair	COAD	ENSG00000182271	TMIGD1	ENSG00000129484	PARP2	0.0138258	-0.26038
hsa03410	Base excision repair	COAD	ENSG00000182271	TMIGD1	ENSG00000041880	PARP3	-0.0208163	0.0889218
hsa03410	Base excision repair	COAD	ENSG00000182271	TMIGD1	ENSG00000102699	PARP4	0.0665211	0.20702
hsa03410	Base excision repair	COAD	ENSG00000182271	TMIGD1	ENSG00000132646	PCNA	-0.0197462	0.0371278
hsa03410	Base excision repair	COAD	ENSG00000182271	TMIGD1	ENSG00000070501	POLB	-0.0138303	0.0491933
hsa03410	Base excision repair	COAD	ENSG00000182271	TMIGD1	ENSG00000062822	POLD1	-0.0608244	-0.14911
hsa03410	Base excision repair	COAD	ENSG00000182271	TMIGD1	ENSG00000106628	POLD2	-0.0247101	-0.369949
hsa03410	Base excision repair	COAD	ENSG00000182271	TMIGD1	ENSG00000077514	POLD3	0.093645	-0.200869
hsa03410	Base excision repair	COAD	ENSG00000182271	TMIGD1	ENSG00000175482	POLD4	0.21695	0.575532
hsa03410	Base excision repair	COAD	ENSG00000182271	TMIGD1	ENSG00000177084	POLE	0.0181225	-0.131744
hsa03410	Base excision repair	COAD	ENSG00000182271	TMIGD1	ENSG00000100479	POLE2	0.0434024	-0.0817201
hsa03410	Base excision repair	COAD	ENSG00000182271	TMIGD1	ENSG00000148229	POLE3	0.0171281	-0.017593
hsa03410	Base excision repair	COAD	ENSG00000182271	TMIGD1	ENSG00000115350	POLE4	-0.00211445	0.144098
hsa03410	Base excision repair	COAD	ENSG00000182271	TMIGD1	ENSG00000166169	POLL	-0.106909	-0.211725
hsa03410	Base excision repair	COAD	ENSG00000182271	TMIGD1	ENSG00000123415	SMUG1	-0.00426686	0.166288
hsa03410	Base excision repair	COAD	ENSG00000182271	TMIGD1	ENSG00000139372	TDG	0.0787389	0.004665
hsa03410	Base excision repair	COAD	ENSG00000182271	TMIGD1	ENSG00000076248	UNG	-0.00545284	-0.0970258
hsa03410	Base excision repair	COAD	ENSG00000182271	TMIGD1	ENSG00000073050	XRCC1	-0.0636557	-0.334903
hsa03410	Base excision repair	KIRC	ENSG00000198763	MT-ND2	ENSG00000100823	APEX1	-0.387697	-0.760962
hsa03410	Base excision repair	KIRC	ENSG00000198763	MT-ND2	ENSG00000169188	APEX2	-0.36711	-0.73365
hsa03410	Base excision repair	KIRC	ENSG00000198763	MT-ND2	ENSG00000168496	FEN1	-0.404798	-0.683893
hsa03410	Base excision repair	KIRC	ENSG00000198763	MT-ND2	ENSG00000189403	HMGB1	-0.382914	-0.705035
hsa03410	Base excision repair	KIRC	ENSG00000198763	MT-ND2	ENSG00000105486	LIG1	-0.39375	-0.67647
hsa03410	Base excision repair	KIRC	ENSG00000198763	MT-ND2	ENSG00000005156	LIG3	-0.50733	-0.660412
hsa03410	Base excision repair	KIRC	ENSG00000198763	MT-ND2	ENSG00000129071	MBD4	-0.420989	-0.693962
hsa03410	Base excision repair	KIRC	ENSG00000198763	MT-ND2	ENSG00000103152	MPG	-0.448556	-0.76827
hsa03410	Base excision repair	KIRC	ENSG00000198763	MT-ND2	ENSG00000132781	MUTYH	-0.315721	-0.512187
hsa03410	Base excision repair	KIRC	ENSG00000198763	MT-ND2	ENSG00000140398	NEIL1	-0.152487	-0.312235
hsa03410	Base excision repair	KIRC	ENSG00000198763	MT-ND2	ENSG00000154328	NEIL2	-0.407045	-0.76675
hsa03410	Base excision repair	KIRC	ENSG00000198763	MT-ND2	ENSG00000109674	NEIL3	-0.200932	-0.262497
hsa03410	Base excision repair	KIRC	ENSG00000198763	MT-ND2	ENSG00000065057	NTHL1	-0.285619	-0.670107
hsa03410	Base excision repair	KIRC	ENSG00000198763	MT-ND2	ENSG00000114026	OGG1	-0.394337	0.00057441
hsa03410	Base excision repair	KIRC	ENSG00000198763	MT-ND2	ENSG00000143799	PARP1	-0.499899	-0.698595
hsa03410	Base excision repair	KIRC	ENSG00000198763	MT-ND2	ENSG00000129484	PARP2	-0.313036	-0.620407
hsa03410	Base excision repair	KIRC	ENSG00000198763	MT-ND2	ENSG00000041880	PARP3	-0.412612	-0.617269
hsa03410	Base excision repair	KIRC	ENSG00000198763	MT-ND2	ENSG00000102699	PARP4	-0.410275	-0.657742
hsa03410	Base excision repair	KIRC	ENSG00000198763	MT-ND2	ENSG00000132646	PCNA	-0.384062	-0.682828
hsa03410	Base excision repair	KIRC	ENSG00000198763	MT-ND2	ENSG00000070501	POLB	-0.474877	-0.709885
hsa03410	Base excision repair	KIRC	ENSG00000198763	MT-ND2	ENSG00000062822	POLD1	-0.406534	-0.628698
hsa03410	Base excision repair	KIRC	ENSG00000198763	MT-ND2	ENSG00000106628	POLD2	-0.380468	-0.671264
hsa03410	Base excision repair	KIRC	ENSG00000198763	MT-ND2	ENSG00000077514	POLD3	-0.417453	-0.219452
hsa03410	Base excision repair	KIRC	ENSG00000198763	MT-ND2	ENSG00000175482	POLD4	-0.42184	-0.558757
hsa03410	Base excision repair	KIRC	ENSG00000198763	MT-ND2	ENSG00000177084	POLE	-0.370085	-0.525922
hsa03410	Base excision repair	KIRC	ENSG00000198763	MT-ND2	ENSG00000100479	POLE2	-0.256862	-0.480928
hsa03410	Base excision repair	KIRC	ENSG00000198763	MT-ND2	ENSG00000148229	POLE3	-0.494425	-0.78963
hsa03410	Base excision repair	KIRC	ENSG00000198763	MT-ND2	ENSG00000115350	POLE4	-0.498494	-0.706441
hsa03410	Base excision repair	KIRC	ENSG00000198763	MT-ND2	ENSG00000166169	POLL	-0.432292	-0.68745
hsa03410	Base excision repair	KIRC	ENSG00000198763	MT-ND2	ENSG00000123415	SMUG1	-0.480422	-0.680148
hsa03410	Base excision repair	KIRC	ENSG00000198763	MT-ND2	ENSG00000139372	TDG	-0.371811	-0.639216
hsa03410	Base excision repair	KIRC	ENSG00000198763	MT-ND2	ENSG00000076248	UNG	-0.424606	-0.65463
hsa03410	Base excision repair	KIRC	ENSG00000198763	MT-ND2	ENSG00000073050	XRCC1	-0.456984	-0.655691
hsa03410	Base excision repair	LUAD	ENSG00000170323	FABP4	ENSG00000100823	APEX1	0.0556157	0.249122
hsa03410	Base excision repair	LUAD	ENSG00000170323	FABP4	ENSG00000169188	APEX2	0.0906558	0.118571
hsa03410	Base excision repair	LUAD	ENSG00000170323	FABP4	ENSG00000168496	FEN1	-0.0450465	-0.126404
hsa03410	Base excision repair	LUAD	ENSG00000170323	FABP4	ENSG00000189403	HMGB1	0.0681278	0.347094
hsa03410	Base excision repair	LUAD	ENSG00000170323	FABP4	ENSG00000105486	LIG1	-0.0601587	-0.373126
hsa03410	Base excision repair	LUAD	ENSG00000170323	FABP4	ENSG00000005156	LIG3	-0.0425144	-0.365773
hsa03410	Base excision repair	LUAD	ENSG00000170323	FABP4	ENSG00000129071	MBD4	0.0341238	-0.213537
hsa03410	Base excision repair	LUAD	ENSG00000170323	FABP4	ENSG00000103152	MPG	0.0967579	0.582242
hsa03410	Base excision repair	LUAD	ENSG00000170323	FABP4	ENSG00000132781	MUTYH	-0.0409204	-0.239825
hsa03410	Base excision repair	LUAD	ENSG00000170323	FABP4	ENSG00000140398	NEIL1	0.0801691	-0.212489
hsa03410	Base excision repair	LUAD	ENSG00000170323	FABP4	ENSG00000154328	NEIL2	0.0188275	0.168444
hsa03410	Base excision repair	LUAD	ENSG00000170323	FABP4	ENSG00000109674	NEIL3	-0.0563834	-0.0390453
hsa03410	Base excision repair	LUAD	ENSG00000170323	FABP4	ENSG00000065057	NTHL1	0.0181177	0.236784
hsa03410	Base excision repair	LUAD	ENSG00000170323	FABP4	ENSG00000114026	OGG1	0.0984509	0.0585701
hsa03410	Base excision repair	LUAD	ENSG00000170323	FABP4	ENSG00000143799	PARP1	-0.0669989	-0.366482
hsa03410	Base excision repair	LUAD	ENSG00000170323	FABP4	ENSG00000129484	PARP2	-0.00362131	-0.261132
hsa03410	Base excision repair	LUAD	ENSG00000170323	FABP4	ENSG00000041880	PARP3	0.0195705	-0.352779
hsa03410	Base excision repair	LUAD	ENSG00000170323	FABP4	ENSG00000102699	PARP4	0.0615372	-0.230049
hsa03410	Base excision repair	LUAD	ENSG00000170323	FABP4	ENSG00000132646	PCNA	-0.0381433	0.307596
hsa03410	Base excision repair	LUAD	ENSG00000170323	FABP4	ENSG00000070501	POLB	0.0736503	0.381662
hsa03410	Base excision repair	LUAD	ENSG00000170323	FABP4	ENSG00000062822	POLD1	-0.0231411	-0.276232
hsa03410	Base excision repair	LUAD	ENSG00000170323	FABP4	ENSG00000106628	POLD2	-0.0203098	0.0100931
hsa03410	Base excision repair	LUAD	ENSG00000170323	FABP4	ENSG00000077514	POLD3	-0.0219795	-0.153583
hsa03410	Base excision repair	LUAD	ENSG00000170323	FABP4	ENSG00000175482	POLD4	-0.0221463	0.403245
hsa03410	Base excision repair	LUAD	ENSG00000170323	FABP4	ENSG00000177084	POLE	-0.0982289	-0.375531
hsa03410	Base excision repair	LUAD	ENSG00000170323	FABP4	ENSG00000100479	POLE2	-0.0693862	0.159127
hsa03410	Base excision repair	LUAD	ENSG00000170323	FABP4	ENSG00000148229	POLE3	0.032726	0.391134
hsa03410	Base excision repair	LUAD	ENSG00000170323	FABP4	ENSG00000115350	POLE4	0.0591079	0.58631
hsa03410	Base excision repair	LUAD	ENSG00000170323	FABP4	ENSG00000166169	POLL	0.0226789	-0.145299
hsa03410	Base excision repair	LUAD	ENSG00000170323	FABP4	ENSG00000123415	SMUG1	-0.0573325	0.435841
hsa03410	Base excision repair	LUAD	ENSG00000170323	FABP4	ENSG00000139372	TDG	-0.0661914	0.014211
hsa03410	Base excision repair	LUAD	ENSG00000170323	FABP4	ENSG00000076248	UNG	-0.0430804	0.113627
hsa03410	Base excision repair	LUAD	ENSG00000170323	FABP4	ENSG00000073050	XRCC1	-0.0269273	-0.31705
hsa03410	Base excision repair	LUAD	ENSG00000167588	GPD1	ENSG00000100823	APEX1	-0.0412879	0.152466
hsa03410	Base excision repair	LUAD	ENSG00000167588	GPD1	ENSG00000169188	APEX2	0.103541	0.302275
hsa03410	Base excision repair	LUAD	ENSG00000167588	GPD1	ENSG00000168496	FEN1	-0.106321	0.0596286
hsa03410	Base excision repair	LUAD	ENSG00000167588	GPD1	ENSG00000189403	HMGB1	0.0150336	-0.148499
hsa03410	Base excision repair	LUAD	ENSG00000167588	GPD1	ENSG00000105486	LIG1	-0.0859793	-0.107247
hsa03410	Base excision repair	LUAD	ENSG00000167588	GPD1	ENSG00000005156	LIG3	-0.0649979	-0.253442
hsa03410	Base excision repair	LUAD	ENSG00000167588	GPD1	ENSG00000129071	MBD4	0.0100173	-0.18556
hsa03410	Base excision repair	LUAD	ENSG00000167588	GPD1	ENSG00000103152	MPG	0.162702	0.212247
hsa03410	Base excision repair	LUAD	ENSG00000167588	GPD1	ENSG00000132781	MUTYH	0.0414243	-0.128815
hsa03410	Base excision repair	LUAD	ENSG00000167588	GPD1	ENSG00000140398	NEIL1	0.141589	-0.191849
hsa03410	Base excision repair	LUAD	ENSG00000167588	GPD1	ENSG00000154328	NEIL2	0.0189187	0.0770075
hsa03410	Base excision repair	LUAD	ENSG00000167588	GPD1	ENSG00000109674	NEIL3	-0.0618287	-0.043594
hsa03410	Base excision repair	LUAD	ENSG00000167588	GPD1	ENSG00000065057	NTHL1	0.0554944	-0.0812596
hsa03410	Base excision repair	LUAD	ENSG00000167588	GPD1	ENSG00000114026	OGG1	0.0673788	-0.126306
hsa03410	Base excision repair	LUAD	ENSG00000167588	GPD1	ENSG00000143799	PARP1	-0.0765007	-0.237948
hsa03410	Base excision repair	LUAD	ENSG00000167588	GPD1	ENSG00000129484	PARP2	-0.0631706	-0.285783
hsa03410	Base excision repair	LUAD	ENSG00000167588	GPD1	ENSG00000041880	PARP3	0.133486	-0.143776
hsa03410	Base excision repair	LUAD	ENSG00000167588	GPD1	ENSG00000102699	PARP4	0.149507	0.141708
hsa03410	Base excision repair	LUAD	ENSG00000167588	GPD1	ENSG00000132646	PCNA	-0.0691892	0.166357
hsa03410	Base excision repair	LUAD	ENSG00000167588	GPD1	ENSG00000070501	POLB	-0.0474072	-0.10809
hsa03410	Base excision repair	LUAD	ENSG00000167588	GPD1	ENSG00000062822	POLD1	-0.0919792	0.133363
hsa03410	Base excision repair	LUAD	ENSG00000167588	GPD1	ENSG00000106628	POLD2	-0.0750181	-0.0695507
hsa03410	Base excision repair	LUAD	ENSG00000167588	GPD1	ENSG00000077514	POLD3	-0.0243703	-0.162808
hsa03410	Base excision repair	LUAD	ENSG00000167588	GPD1	ENSG00000175482	POLD4	0.112589	0.52839
hsa03410	Base excision repair	LUAD	ENSG00000167588	GPD1	ENSG00000177084	POLE	-0.113262	-0.187047
hsa03410	Base excision repair	LUAD	ENSG00000167588	GPD1	ENSG00000100479	POLE2	-0.134562	-0.118844
hsa03410	Base excision repair	LUAD	ENSG00000167588	GPD1	ENSG00000148229	POLE3	0.0099755	-0.0377674
hsa03410	Base excision repair	LUAD	ENSG00000167588	GPD1	ENSG00000115350	POLE4	0.0388854	0.193604
hsa03410	Base excision repair	LUAD	ENSG00000167588	GPD1	ENSG00000166169	POLL	0.0399693	-0.0650064
hsa03410	Base excision repair	LUAD	ENSG00000167588	GPD1	ENSG00000123415	SMUG1	0.0255588	0.124634
hsa03410	Base excision repair	LUAD	ENSG00000167588	GPD1	ENSG00000139372	TDG	-0.0914931	-0.109913
hsa03410	Base excision repair	LUAD	ENSG00000167588	GPD1	ENSG00000076248	UNG	-0.0899705	0.0312395
hsa03410	Base excision repair	LUAD	ENSG00000167588	GPD1	ENSG00000073050	XRCC1	-0.0147586	-0.177085
hsa03410	Base excision repair	LUAD	ENSG00000197465	GYPE	ENSG00000100823	APEX1	-0.0735772	0.0984946
hsa03410	Base excision repair	LUAD	ENSG00000197465	GYPE	ENSG00000169188	APEX2	-0.0245748	0.033698
hsa03410	Base excision repair	LUAD	ENSG00000197465	GYPE	ENSG00000168496	FEN1	-0.00814471	0.119248
hsa03410	Base excision repair	LUAD	ENSG00000197465	GYPE	ENSG00000189403	HMGB1	0.14955	0.0685257
hsa03410	Base excision repair	LUAD	ENSG00000197465	GYPE	ENSG00000105486	LIG1	0.00226468	0.198307
hsa03410	Base excision repair	LUAD	ENSG00000197465	GYPE	ENSG00000005156	LIG3	0.101991	0.144519
hsa03410	Base excision repair	LUAD	ENSG00000197465	GYPE	ENSG00000129071	MBD4	0.102523	0.224738
hsa03410	Base excision repair	LUAD	ENSG00000197465	GYPE	ENSG00000103152	MPG	-0.132247	-0.0401265
hsa03410	Base excision repair	LUAD	ENSG00000197465	GYPE	ENSG00000132781	MUTYH	-0.0628209	0.235177
hsa03410	Base excision repair	LUAD	ENSG00000197465	GYPE	ENSG00000140398	NEIL1	0.0974527	0.201935
hsa03410	Base excision repair	LUAD	ENSG00000197465	GYPE	ENSG00000154328	NEIL2	-0.0783829	0.228267
hsa03410	Base excision repair	LUAD	ENSG00000197465	GYPE	ENSG00000109674	NEIL3	-0.0697434	0.153531
hsa03410	Base excision repair	LUAD	ENSG00000197465	GYPE	ENSG00000065057	NTHL1	-0.15693	0.286036
hsa03410	Base excision repair	LUAD	ENSG00000197465	GYPE	ENSG00000114026	OGG1	0.134392	0.310565
hsa03410	Base excision repair	LUAD	ENSG00000197465	GYPE	ENSG00000143799	PARP1	0.0465093	0.23504
hsa03410	Base excision repair	LUAD	ENSG00000197465	GYPE	ENSG00000129484	PARP2	-0.00496222	0.428697
hsa03410	Base excision repair	LUAD	ENSG00000197465	GYPE	ENSG00000041880	PARP3	-0.0366943	0.453225
hsa03410	Base excision repair	LUAD	ENSG00000197465	GYPE	ENSG00000102699	PARP4	0.142804	0.159507
hsa03410	Base excision repair	LUAD	ENSG00000197465	GYPE	ENSG00000132646	PCNA	-0.0714506	0.0871158
hsa03410	Base excision repair	LUAD	ENSG00000197465	GYPE	ENSG00000070501	POLB	0.0178333	0.150671
hsa03410	Base excision repair	LUAD	ENSG00000197465	GYPE	ENSG00000062822	POLD1	-0.00921071	0.282791
hsa03410	Base excision repair	LUAD	ENSG00000197465	GYPE	ENSG00000106628	POLD2	-0.0788505	0.142411
hsa03410	Base excision repair	LUAD	ENSG00000197465	GYPE	ENSG00000077514	POLD3	0.109859	0.0853203
hsa03410	Base excision repair	LUAD	ENSG00000197465	GYPE	ENSG00000175482	POLD4	-0.106884	-0.16935
hsa03410	Base excision repair	LUAD	ENSG00000197465	GYPE	ENSG00000177084	POLE	0.0479829	0.24705
hsa03410	Base excision repair	LUAD	ENSG00000197465	GYPE	ENSG00000100479	POLE2	0.0494917	0.081209
hsa03410	Base excision repair	LUAD	ENSG00000197465	GYPE	ENSG00000148229	POLE3	-0.0271717	-0.0089196
hsa03410	Base excision repair	LUAD	ENSG00000197465	GYPE	ENSG00000115350	POLE4	-0.115718	-0.128856
hsa03410	Base excision repair	LUAD	ENSG00000197465	GYPE	ENSG00000166169	POLL	-0.0199845	0.415268
hsa03410	Base excision repair	LUAD	ENSG00000197465	GYPE	ENSG00000123415	SMUG1	-0.182988	0.122761
hsa03410	Base excision repair	LUAD	ENSG00000197465	GYPE	ENSG00000139372	TDG	0.0685079	0.0588671
hsa03410	Base excision repair	LUAD	ENSG00000197465	GYPE	ENSG00000076248	UNG	-0.0478869	0.238712
hsa03410	Base excision repair	LUAD	ENSG00000197465	GYPE	ENSG00000073050	XRCC1	-0.0531048	0.366513
hsa03410	Base excision repair	LUAD	ENSG00000168484	SFTPC	ENSG00000100823	APEX1	-0.0358774	0.257199
hsa03410	Base excision repair	LUAD	ENSG00000168484	SFTPC	ENSG00000169188	APEX2	-0.0454603	0.126293
hsa03410	Base excision repair	LUAD	ENSG00000168484	SFTPC	ENSG00000168496	FEN1	-0.173343	0.12076
hsa03410	Base excision repair	LUAD	ENSG00000168484	SFTPC	ENSG00000189403	HMGB1	-0.0477923	0.333835
hsa03410	Base excision repair	LUAD	ENSG00000168484	SFTPC	ENSG00000105486	LIG1	-0.0959613	-0.149219
hsa03410	Base excision repair	LUAD	ENSG00000168484	SFTPC	ENSG00000005156	LIG3	-0.123399	-0.0910421
hsa03410	Base excision repair	LUAD	ENSG00000168484	SFTPC	ENSG00000129071	MBD4	-0.0835203	-0.10481
hsa03410	Base excision repair	LUAD	ENSG00000168484	SFTPC	ENSG00000103152	MPG	0.109631	0.285676
hsa03410	Base excision repair	LUAD	ENSG00000168484	SFTPC	ENSG00000132781	MUTYH	-0.00182582	-0.0777771
hsa03410	Base excision repair	LUAD	ENSG00000168484	SFTPC	ENSG00000140398	NEIL1	0.204135	-0.20417
hsa03410	Base excision repair	LUAD	ENSG00000168484	SFTPC	ENSG00000154328	NEIL2	-0.00385356	0.139672
hsa03410	Base excision repair	LUAD	ENSG00000168484	SFTPC	ENSG00000109674	NEIL3	-0.11606	0.0818937
hsa03410	Base excision repair	LUAD	ENSG00000168484	SFTPC	ENSG00000065057	NTHL1	0.0910052	0.263161
hsa03410	Base excision repair	LUAD	ENSG00000168484	SFTPC	ENSG00000114026	OGG1	0.0532373	0.0398584
hsa03410	Base excision repair	LUAD	ENSG00000168484	SFTPC	ENSG00000143799	PARP1	-0.114541	-0.0154945
hsa03410	Base excision repair	LUAD	ENSG00000168484	SFTPC	ENSG00000129484	PARP2	-0.0894748	-0.13948
hsa03410	Base excision repair	LUAD	ENSG00000168484	SFTPC	ENSG00000041880	PARP3	0.080287	0.0385423
hsa03410	Base excision repair	LUAD	ENSG00000168484	SFTPC	ENSG00000102699	PARP4	-0.0196153	-0.027217
hsa03410	Base excision repair	LUAD	ENSG00000168484	SFTPC	ENSG00000132646	PCNA	-0.114126	0.134154
hsa03410	Base excision repair	LUAD	ENSG00000168484	SFTPC	ENSG00000070501	POLB	-0.0881153	0.0695339
hsa03410	Base excision repair	LUAD	ENSG00000168484	SFTPC	ENSG00000062822	POLD1	-0.102282	0.0881858
hsa03410	Base excision repair	LUAD	ENSG00000168484	SFTPC	ENSG00000106628	POLD2	-0.102054	0.151561
hsa03410	Base excision repair	LUAD	ENSG00000168484	SFTPC	ENSG00000077514	POLD3	-0.106329	-0.0542282
hsa03410	Base excision repair	LUAD	ENSG00000168484	SFTPC	ENSG00000175482	POLD4	-0.0158448	0.0962839
hsa03410	Base excision repair	LUAD	ENSG00000168484	SFTPC	ENSG00000177084	POLE	-0.143204	-0.112162
hsa03410	Base excision repair	LUAD	ENSG00000168484	SFTPC	ENSG00000100479	POLE2	-0.150325	-0.0445391
hsa03410	Base excision repair	LUAD	ENSG00000168484	SFTPC	ENSG00000148229	POLE3	-0.0802341	0.300572
hsa03410	Base excision repair	LUAD	ENSG00000168484	SFTPC	ENSG00000115350	POLE4	-0.0314299	0.335594
hsa03410	Base excision repair	LUAD	ENSG00000168484	SFTPC	ENSG00000166169	POLL	0.0377196	0.101697
hsa03410	Base excision repair	LUAD	ENSG00000168484	SFTPC	ENSG00000123415	SMUG1	-0.0956838	0.322497
hsa03410	Base excision repair	LUAD	ENSG00000168484	SFTPC	ENSG00000139372	TDG	-0.14561	-0.0384741
hsa03410	Base excision repair	LUAD	ENSG00000168484	SFTPC	ENSG00000076248	UNG	-0.149162	0.353773
hsa03410	Base excision repair	LUAD	ENSG00000168484	SFTPC	ENSG00000073050	XRCC1	-0.0681815	-0.0301642
hsa03410	Base excision repair	PRAD	ENSG00000198712	MT-CO2	ENSG00000100823	APEX1	-0.531651	-0.52546
hsa03410	Base excision repair	PRAD	ENSG00000198712	MT-CO2	ENSG00000169188	APEX2	-0.577798	-0.579178
hsa03410	Base excision repair	PRAD	ENSG00000198712	MT-CO2	ENSG00000168496	FEN1	-0.414733	-0.488597
hsa03410	Base excision repair	PRAD	ENSG00000198712	MT-CO2	ENSG00000189403	HMGB1	-0.542632	-0.661479
hsa03410	Base excision repair	PRAD	ENSG00000198712	MT-CO2	ENSG00000105486	LIG1	-0.406842	-0.391072
hsa03410	Base excision repair	PRAD	ENSG00000198712	MT-CO2	ENSG00000005156	LIG3	-0.475518	-0.549994
hsa03410	Base excision repair	PRAD	ENSG00000198712	MT-CO2	ENSG00000129071	MBD4	-0.512584	-0.733347
hsa03410	Base excision repair	PRAD	ENSG00000198712	MT-CO2	ENSG00000103152	MPG	-0.483899	-0.605981
hsa03410	Base excision repair	PRAD	ENSG00000198712	MT-CO2	ENSG00000132781	MUTYH	-0.329277	-0.563318
hsa03410	Base excision repair	PRAD	ENSG00000198712	MT-CO2	ENSG00000140398	NEIL1	-0.17781	-0.260942
hsa03410	Base excision repair	PRAD	ENSG00000198712	MT-CO2	ENSG00000154328	NEIL2	-0.326554	-0.589094
hsa03410	Base excision repair	PRAD	ENSG00000198712	MT-CO2	ENSG00000109674	NEIL3	-0.117302	-0.026926
hsa03410	Base excision repair	PRAD	ENSG00000198712	MT-CO2	ENSG00000065057	NTHL1	-0.167735	-0.440602
hsa03410	Base excision repair	PRAD	ENSG00000198712	MT-CO2	ENSG00000114026	OGG1	-0.508836	-0.704089
hsa03410	Base excision repair	PRAD	ENSG00000198712	MT-CO2	ENSG00000143799	PARP1	-0.552142	-0.522533
hsa03410	Base excision repair	PRAD	ENSG00000198712	MT-CO2	ENSG00000129484	PARP2	-0.54193	-0.701571
hsa03410	Base excision repair	PRAD	ENSG00000198712	MT-CO2	ENSG00000041880	PARP3	-0.407094	-0.552244
hsa03410	Base excision repair	PRAD	ENSG00000198712	MT-CO2	ENSG00000102699	PARP4	-0.53207	-0.793533
hsa03410	Base excision repair	PRAD	ENSG00000198712	MT-CO2	ENSG00000132646	PCNA	-0.406785	-0.6987
hsa03410	Base excision repair	PRAD	ENSG00000198712	MT-CO2	ENSG00000070501	POLB	-0.247053	-0.420908
hsa03410	Base excision repair	PRAD	ENSG00000198712	MT-CO2	ENSG00000062822	POLD1	-0.351476	-0.474791
hsa03410	Base excision repair	PRAD	ENSG00000198712	MT-CO2	ENSG00000106628	POLD2	-0.300565	-0.254421
hsa03410	Base excision repair	PRAD	ENSG00000198712	MT-CO2	ENSG00000077514	POLD3	-0.544145	-0.721794
hsa03410	Base excision repair	PRAD	ENSG00000198712	MT-CO2	ENSG00000175482	POLD4	-0.204055	-0.467458
hsa03410	Base excision repair	PRAD	ENSG00000198712	MT-CO2	ENSG00000177084	POLE	-0.482327	-0.374134
hsa03410	Base excision repair	PRAD	ENSG00000198712	MT-CO2	ENSG00000100479	POLE2	-0.315968	-0.623875
hsa03410	Base excision repair	PRAD	ENSG00000198712	MT-CO2	ENSG00000148229	POLE3	-0.482776	-0.664975
hsa03410	Base excision repair	PRAD	ENSG00000198712	MT-CO2	ENSG00000115350	POLE4	-0.298841	-0.58865
hsa03410	Base excision repair	PRAD	ENSG00000198712	MT-CO2	ENSG00000166169	POLL	-0.43738	-0.561503
hsa03410	Base excision repair	PRAD	ENSG00000198712	MT-CO2	ENSG00000123415	SMUG1	-0.3758	-0.525938
hsa03410	Base excision repair	PRAD	ENSG00000198712	MT-CO2	ENSG00000139372	TDG	-0.473248	-0.642649
hsa03410	Base excision repair	PRAD	ENSG00000198712	MT-CO2	ENSG00000076248	UNG	-0.465346	-0.77521
hsa03410	Base excision repair	PRAD	ENSG00000198712	MT-CO2	ENSG00000073050	XRCC1	-0.531867	-0.574225
hsa03410	Base excision repair	THCA	ENSG00000198712	MT-CO2	ENSG00000100823	APEX1	-0.638461	-0.343214
hsa03410	Base excision repair	THCA	ENSG00000198712	MT-CO2	ENSG00000169188	APEX2	-0.658621	-0.442524
hsa03410	Base excision repair	THCA	ENSG00000198712	MT-CO2	ENSG00000168496	FEN1	-0.448891	-0.561801
hsa03410	Base excision repair	THCA	ENSG00000198712	MT-CO2	ENSG00000189403	HMGB1	-0.645023	-0.48849
hsa03410	Base excision repair	THCA	ENSG00000198712	MT-CO2	ENSG00000105486	LIG1	-0.542367	-0.481827
hsa03410	Base excision repair	THCA	ENSG00000198712	MT-CO2	ENSG00000005156	LIG3	-0.562037	-0.318103
hsa03410	Base excision repair	THCA	ENSG00000198712	MT-CO2	ENSG00000129071	MBD4	-0.643394	-0.609286
hsa03410	Base excision repair	THCA	ENSG00000198712	MT-CO2	ENSG00000103152	MPG	-0.459376	-0.198046
hsa03410	Base excision repair	THCA	ENSG00000198712	MT-CO2	ENSG00000132781	MUTYH	-0.533709	-0.111802
hsa03410	Base excision repair	THCA	ENSG00000198712	MT-CO2	ENSG00000140398	NEIL1	-0.319343	-0.161273
hsa03410	Base excision repair	THCA	ENSG00000198712	MT-CO2	ENSG00000154328	NEIL2	-0.563616	-0.13621
hsa03410	Base excision repair	THCA	ENSG00000198712	MT-CO2	ENSG00000109674	NEIL3	-0.253782	-0.466493
hsa03410	Base excision repair	THCA	ENSG00000198712	MT-CO2	ENSG00000065057	NTHL1	-0.281568	0.0109899
hsa03410	Base excision repair	THCA	ENSG00000198712	MT-CO2	ENSG00000114026	OGG1	-0.530581	-0.465182
hsa03410	Base excision repair	THCA	ENSG00000198712	MT-CO2	ENSG00000143799	PARP1	-0.56565	-0.617076
hsa03410	Base excision repair	THCA	ENSG00000198712	MT-CO2	ENSG00000129484	PARP2	-0.59398	-0.169528
hsa03410	Base excision repair	THCA	ENSG00000198712	MT-CO2	ENSG00000041880	PARP3	-0.621574	-0.226756
hsa03410	Base excision repair	THCA	ENSG00000198712	MT-CO2	ENSG00000102699	PARP4	-0.418422	-0.299652
hsa03410	Base excision repair	THCA	ENSG00000198712	MT-CO2	ENSG00000132646	PCNA	-0.50481	-0.615372
hsa03410	Base excision repair	THCA	ENSG00000198712	MT-CO2	ENSG00000070501	POLB	-0.66553	-0.385962
hsa03410	Base excision repair	THCA	ENSG00000198712	MT-CO2	ENSG00000062822	POLD1	-0.509935	-0.460887
hsa03410	Base excision repair	THCA	ENSG00000198712	MT-CO2	ENSG00000106628	POLD2	-0.458169	-0.228676
hsa03410	Base excision repair	THCA	ENSG00000198712	MT-CO2	ENSG00000077514	POLD3	-0.640798	-0.36308
hsa03410	Base excision repair	THCA	ENSG00000198712	MT-CO2	ENSG00000175482	POLD4	-0.634319	-0.660502
hsa03410	Base excision repair	THCA	ENSG00000198712	MT-CO2	ENSG00000177084	POLE	-0.488216	-0.468933
hsa03410	Base excision repair	THCA	ENSG00000198712	MT-CO2	ENSG00000100479	POLE2	-0.318424	-0.36684
hsa03410	Base excision repair	THCA	ENSG00000198712	MT-CO2	ENSG00000148229	POLE3	-0.578646	-0.346039
hsa03410	Base excision repair	THCA	ENSG00000198712	MT-CO2	ENSG00000115350	POLE4	-0.458619	-0.319136
hsa03410	Base excision repair	THCA	ENSG00000198712	MT-CO2	ENSG00000166169	POLL	-0.580598	-0.218699
hsa03410	Base excision repair	THCA	ENSG00000198712	MT-CO2	ENSG00000123415	SMUG1	-0.545674	-0.0447076
hsa03410	Base excision repair	THCA	ENSG00000198712	MT-CO2	ENSG00000139372	TDG	-0.542894	-0.32417
hsa03410	Base excision repair	THCA	ENSG00000198712	MT-CO2	ENSG00000076248	UNG	-0.531783	-0.152268
hsa03410	Base excision repair	THCA	ENSG00000198712	MT-CO2	ENSG00000073050	XRCC1	-0.600011	-0.294068
hsa03420	Nucleotide excision repair	BRCA	ENSG00000161649	CD300LG	ENSG00000270181	BIVM-ERCC5	0.0486059	0.0508747
hsa03420	Nucleotide excision repair	BRCA	ENSG00000161649	CD300LG	ENSG00000134480	CCNH	0.0887587	-0.137542
hsa03420	Nucleotide excision repair	BRCA	ENSG00000161649	CD300LG	ENSG00000134058	CDK7	-0.104265	-0.608097
hsa03420	Nucleotide excision repair	BRCA	ENSG00000161649	CD300LG	ENSG00000147400	CETN2	-0.120408	-0.568535
hsa03420	Nucleotide excision repair	BRCA	ENSG00000161649	CD300LG	ENSG00000139842	CUL4A	-0.0459905	-0.456767
hsa03420	Nucleotide excision repair	BRCA	ENSG00000161649	CD300LG	ENSG00000158290	CUL4B	-0.0305331	-0.492432
hsa03420	Nucleotide excision repair	BRCA	ENSG00000161649	CD300LG	ENSG00000167986	DDB1	-0.0719525	-0.454197
hsa03420	Nucleotide excision repair	BRCA	ENSG00000161649	CD300LG	ENSG00000134574	DDB2	0.0815649	-0.531487
hsa03420	Nucleotide excision repair	BRCA	ENSG00000161649	CD300LG	ENSG00000012061	ERCC1	0.0222748	-0.524103
hsa03420	Nucleotide excision repair	BRCA	ENSG00000161649	CD300LG	ENSG00000104884	ERCC2	-0.0340948	-0.517822
hsa03420	Nucleotide excision repair	BRCA	ENSG00000161649	CD300LG	ENSG00000163161	ERCC3	-0.0335004	-0.527542
hsa03420	Nucleotide excision repair	BRCA	ENSG00000161649	CD300LG	ENSG00000175595	ERCC4	-0.045554	-0.312964
hsa03420	Nucleotide excision repair	BRCA	ENSG00000161649	CD300LG	ENSG00000134899	ERCC5	0.0970813	-0.445256
hsa03420	Nucleotide excision repair	BRCA	ENSG00000161649	CD300LG	ENSG00000225830	ERCC6	-0.0194498	-0.412444
hsa03420	Nucleotide excision repair	BRCA	ENSG00000161649	CD300LG	ENSG00000049167	ERCC8	0.0166771	-0.281328
hsa03420	Nucleotide excision repair	BRCA	ENSG00000161649	CD300LG	ENSG00000110768	GTF2H1	0.00643735	-0.438882
hsa03420	Nucleotide excision repair	BRCA	ENSG00000161649	CD300LG	ENSG00000145736	GTF2H2	-0.00148898	-0.0963597
hsa03420	Nucleotide excision repair	BRCA	ENSG00000161649	CD300LG	ENSG00000183474	GTF2H2C	-0.0172079	-0.462757
hsa03420	Nucleotide excision repair	BRCA	ENSG00000161649	CD300LG	ENSG00000111358	GTF2H3	-0.0468989	-0.451009
hsa03420	Nucleotide excision repair	BRCA	ENSG00000161649	CD300LG	ENSG00000213780	GTF2H4	-0.0323524	-0.351815
hsa03420	Nucleotide excision repair	BRCA	ENSG00000161649	CD300LG	ENSG00000272047	GTF2H5	-0.124211	-0.325253
hsa03420	Nucleotide excision repair	BRCA	ENSG00000161649	CD300LG	ENSG00000105486	LIG1	-0.0949374	-0.585782
hsa03420	Nucleotide excision repair	BRCA	ENSG00000161649	CD300LG	ENSG00000020426	MNAT1	-0.0765523	-0.459623
hsa03420	Nucleotide excision repair	BRCA	ENSG00000161649	CD300LG	ENSG00000132646	PCNA	-0.177755	-0.620513
hsa03420	Nucleotide excision repair	BRCA	ENSG00000161649	CD300LG	ENSG00000062822	POLD1	-0.0882955	-0.490224
hsa03420	Nucleotide excision repair	BRCA	ENSG00000161649	CD300LG	ENSG00000106628	POLD2	-0.16971	-0.480076
hsa03420	Nucleotide excision repair	BRCA	ENSG00000161649	CD300LG	ENSG00000077514	POLD3	-0.0594142	-0.479757
hsa03420	Nucleotide excision repair	BRCA	ENSG00000161649	CD300LG	ENSG00000175482	POLD4	0.016792	-0.122881
hsa03420	Nucleotide excision repair	BRCA	ENSG00000161649	CD300LG	ENSG00000177084	POLE	-0.0959358	-0.456161
hsa03420	Nucleotide excision repair	BRCA	ENSG00000161649	CD300LG	ENSG00000100479	POLE2	-0.142427	-0.572565
hsa03420	Nucleotide excision repair	BRCA	ENSG00000161649	CD300LG	ENSG00000148229	POLE3	-0.0960147	-0.665404
hsa03420	Nucleotide excision repair	BRCA	ENSG00000161649	CD300LG	ENSG00000115350	POLE4	-0.0243451	0.00149847
hsa03420	Nucleotide excision repair	BRCA	ENSG00000161649	CD300LG	ENSG00000179262	RAD23A	-0.106632	-0.121226
hsa03420	Nucleotide excision repair	BRCA	ENSG00000161649	CD300LG	ENSG00000119318	RAD23B	-0.0988331	-0.0507337
hsa03420	Nucleotide excision repair	BRCA	ENSG00000161649	CD300LG	ENSG00000100387	RBX1	-0.13533	-0.400695
hsa03420	Nucleotide excision repair	BRCA	ENSG00000161649	CD300LG	ENSG00000035928	RFC1	-0.028167	-0.439669
hsa03420	Nucleotide excision repair	BRCA	ENSG00000161649	CD300LG	ENSG00000049541	RFC2	-0.167978	-0.575421
hsa03420	Nucleotide excision repair	BRCA	ENSG00000161649	CD300LG	ENSG00000133119	RFC3	-0.118886	-0.555452
hsa03420	Nucleotide excision repair	BRCA	ENSG00000161649	CD300LG	ENSG00000163918	RFC4	-0.171112	-0.644079
hsa03420	Nucleotide excision repair	BRCA	ENSG00000161649	CD300LG	ENSG00000111445	RFC5	-0.13399	-0.585287
hsa03420	Nucleotide excision repair	BRCA	ENSG00000161649	CD300LG	ENSG00000132383	RPA1	-0.0466904	-0.534636
hsa03420	Nucleotide excision repair	BRCA	ENSG00000161649	CD300LG	ENSG00000117748	RPA2	0.00901802	-0.538645
hsa03420	Nucleotide excision repair	BRCA	ENSG00000161649	CD300LG	ENSG00000106399	RPA3	-0.110023	-0.498991
hsa03420	Nucleotide excision repair	BRCA	ENSG00000161649	CD300LG	ENSG00000204086	RPA4	-0.0619565	0.0582759
hsa03420	Nucleotide excision repair	BRCA	ENSG00000161649	CD300LG	ENSG00000136936	XPA	0.0994502	-0.326059
hsa03420	Nucleotide excision repair	BRCA	ENSG00000161649	CD300LG	ENSG00000154767	XPC	0.124863	-0.435507
hsa03420	Nucleotide excision repair	BRCA	ENSG00000198712	MT-CO2	ENSG00000270181	BIVM-ERCC5	-0.10243	-0.148745
hsa03420	Nucleotide excision repair	BRCA	ENSG00000198712	MT-CO2	ENSG00000134480	CCNH	-0.326951	-0.45601
hsa03420	Nucleotide excision repair	BRCA	ENSG00000198712	MT-CO2	ENSG00000134058	CDK7	-0.267526	-0.743051
hsa03420	Nucleotide excision repair	BRCA	ENSG00000198712	MT-CO2	ENSG00000147400	CETN2	-0.136778	-0.626678
hsa03420	Nucleotide excision repair	BRCA	ENSG00000198712	MT-CO2	ENSG00000139842	CUL4A	-0.248275	-0.677837
hsa03420	Nucleotide excision repair	BRCA	ENSG00000198712	MT-CO2	ENSG00000158290	CUL4B	-0.284804	-0.63297
hsa03420	Nucleotide excision repair	BRCA	ENSG00000198712	MT-CO2	ENSG00000167986	DDB1	-0.252534	-0.684045
hsa03420	Nucleotide excision repair	BRCA	ENSG00000198712	MT-CO2	ENSG00000134574	DDB2	-0.271399	-0.742012
hsa03420	Nucleotide excision repair	BRCA	ENSG00000198712	MT-CO2	ENSG00000012061	ERCC1	-0.333303	-0.766418
hsa03420	Nucleotide excision repair	BRCA	ENSG00000198712	MT-CO2	ENSG00000104884	ERCC2	-0.295248	-0.709791
hsa03420	Nucleotide excision repair	BRCA	ENSG00000198712	MT-CO2	ENSG00000163161	ERCC3	-0.299127	-0.789182
hsa03420	Nucleotide excision repair	BRCA	ENSG00000198712	MT-CO2	ENSG00000175595	ERCC4	-0.227669	-0.564783
hsa03420	Nucleotide excision repair	BRCA	ENSG00000198712	MT-CO2	ENSG00000134899	ERCC5	-0.296168	-0.689184
hsa03420	Nucleotide excision repair	BRCA	ENSG00000198712	MT-CO2	ENSG00000225830	ERCC6	-0.31967	-0.606704
hsa03420	Nucleotide excision repair	BRCA	ENSG00000198712	MT-CO2	ENSG00000049167	ERCC8	-0.324267	-0.526598
hsa03420	Nucleotide excision repair	BRCA	ENSG00000198712	MT-CO2	ENSG00000110768	GTF2H1	-0.318141	-0.651787
hsa03420	Nucleotide excision repair	BRCA	ENSG00000198712	MT-CO2	ENSG00000145736	GTF2H2	-0.128406	-0.233701
hsa03420	Nucleotide excision repair	BRCA	ENSG00000198712	MT-CO2	ENSG00000183474	GTF2H2C	-0.182108	-0.632737
hsa03420	Nucleotide excision repair	BRCA	ENSG00000198712	MT-CO2	ENSG00000111358	GTF2H3	-0.303609	-0.694642
hsa03420	Nucleotide excision repair	BRCA	ENSG00000198712	MT-CO2	ENSG00000213780	GTF2H4	-0.231378	-0.585368
hsa03420	Nucleotide excision repair	BRCA	ENSG00000198712	MT-CO2	ENSG00000272047	GTF2H5	-0.131794	-0.487757
hsa03420	Nucleotide excision repair	BRCA	ENSG00000198712	MT-CO2	ENSG00000105486	LIG1	-0.190257	-0.693015
hsa03420	Nucleotide excision repair	BRCA	ENSG00000198712	MT-CO2	ENSG00000020426	MNAT1	-0.136322	-0.657029
hsa03420	Nucleotide excision repair	BRCA	ENSG00000198712	MT-CO2	ENSG00000132646	PCNA	-0.0834422	-0.646972
hsa03420	Nucleotide excision repair	BRCA	ENSG00000198712	MT-CO2	ENSG00000062822	POLD1	-0.219986	-0.660433
hsa03420	Nucleotide excision repair	BRCA	ENSG00000198712	MT-CO2	ENSG00000106628	POLD2	-0.0211262	-0.623648
hsa03420	Nucleotide excision repair	BRCA	ENSG00000198712	MT-CO2	ENSG00000077514	POLD3	-0.111285	-0.698006
hsa03420	Nucleotide excision repair	BRCA	ENSG00000198712	MT-CO2	ENSG00000175482	POLD4	-0.166307	-0.448942
hsa03420	Nucleotide excision repair	BRCA	ENSG00000198712	MT-CO2	ENSG00000177084	POLE	-0.184116	-0.659411
hsa03420	Nucleotide excision repair	BRCA	ENSG00000198712	MT-CO2	ENSG00000100479	POLE2	-0.0885644	-0.573919
hsa03420	Nucleotide excision repair	BRCA	ENSG00000198712	MT-CO2	ENSG00000148229	POLE3	-0.255934	-0.729405
hsa03420	Nucleotide excision repair	BRCA	ENSG00000198712	MT-CO2	ENSG00000115350	POLE4	-0.112665	-0.2544
hsa03420	Nucleotide excision repair	BRCA	ENSG00000198712	MT-CO2	ENSG00000179262	RAD23A	-0.190013	-0.364392
hsa03420	Nucleotide excision repair	BRCA	ENSG00000198712	MT-CO2	ENSG00000119318	RAD23B	-0.259632	-0.453216
hsa03420	Nucleotide excision repair	BRCA	ENSG00000198712	MT-CO2	ENSG00000100387	RBX1	-0.0840214	-0.532498
hsa03420	Nucleotide excision repair	BRCA	ENSG00000198712	MT-CO2	ENSG00000035928	RFC1	-0.294619	-0.661836
hsa03420	Nucleotide excision repair	BRCA	ENSG00000198712	MT-CO2	ENSG00000049541	RFC2	-0.132331	-0.742922
hsa03420	Nucleotide excision repair	BRCA	ENSG00000198712	MT-CO2	ENSG00000133119	RFC3	-0.0852638	-0.631362
hsa03420	Nucleotide excision repair	BRCA	ENSG00000198712	MT-CO2	ENSG00000163918	RFC4	-0.129992	-0.683197
hsa03420	Nucleotide excision repair	BRCA	ENSG00000198712	MT-CO2	ENSG00000111445	RFC5	-0.159644	-0.73688
hsa03420	Nucleotide excision repair	BRCA	ENSG00000198712	MT-CO2	ENSG00000132383	RPA1	-0.335083	-0.803927
hsa03420	Nucleotide excision repair	BRCA	ENSG00000198712	MT-CO2	ENSG00000117748	RPA2	-0.384263	-0.762489
hsa03420	Nucleotide excision repair	BRCA	ENSG00000198712	MT-CO2	ENSG00000106399	RPA3	-0.151548	-0.673015
hsa03420	Nucleotide excision repair	BRCA	ENSG00000198712	MT-CO2	ENSG00000204086	RPA4	-0.15545	-0.0500926
hsa03420	Nucleotide excision repair	BRCA	ENSG00000198712	MT-CO2	ENSG00000136936	XPA	-0.370253	-0.689188
hsa03420	Nucleotide excision repair	BRCA	ENSG00000198712	MT-CO2	ENSG00000154767	XPC	-0.374844	-0.742972
hsa03420	Nucleotide excision repair	BRCA	ENSG00000149090	PAMR1	ENSG00000270181	BIVM-ERCC5	0.0820489	0.0884056
hsa03420	Nucleotide excision repair	BRCA	ENSG00000149090	PAMR1	ENSG00000134480	CCNH	0.149576	0.136266
hsa03420	Nucleotide excision repair	BRCA	ENSG00000149090	PAMR1	ENSG00000134058	CDK7	0.039033	0.405245
hsa03420	Nucleotide excision repair	BRCA	ENSG00000149090	PAMR1	ENSG00000147400	CETN2	-0.0175488	0.500806
hsa03420	Nucleotide excision repair	BRCA	ENSG00000149090	PAMR1	ENSG00000139842	CUL4A	0.0294922	0.2166
hsa03420	Nucleotide excision repair	BRCA	ENSG00000149090	PAMR1	ENSG00000158290	CUL4B	0.0630783	0.26074
hsa03420	Nucleotide excision repair	BRCA	ENSG00000149090	PAMR1	ENSG00000167986	DDB1	0.0191532	0.352567
hsa03420	Nucleotide excision repair	BRCA	ENSG00000149090	PAMR1	ENSG00000134574	DDB2	0.166505	0.500311
hsa03420	Nucleotide excision repair	BRCA	ENSG00000149090	PAMR1	ENSG00000012061	ERCC1	0.157096	0.493694
hsa03420	Nucleotide excision repair	BRCA	ENSG00000149090	PAMR1	ENSG00000104884	ERCC2	0.0778898	0.443786
hsa03420	Nucleotide excision repair	BRCA	ENSG00000149090	PAMR1	ENSG00000163161	ERCC3	0.0587487	0.413875
hsa03420	Nucleotide excision repair	BRCA	ENSG00000149090	PAMR1	ENSG00000175595	ERCC4	0.0133039	0.15202
hsa03420	Nucleotide excision repair	BRCA	ENSG00000149090	PAMR1	ENSG00000134899	ERCC5	0.156972	0.377983
hsa03420	Nucleotide excision repair	BRCA	ENSG00000149090	PAMR1	ENSG00000225830	ERCC6	0.0547663	0.202107
hsa03420	Nucleotide excision repair	BRCA	ENSG00000149090	PAMR1	ENSG00000049167	ERCC8	0.112893	0.0836767
hsa03420	Nucleotide excision repair	BRCA	ENSG00000149090	PAMR1	ENSG00000110768	GTF2H1	0.109212	0.236475
hsa03420	Nucleotide excision repair	BRCA	ENSG00000149090	PAMR1	ENSG00000145736	GTF2H2	0.0290845	0.00918191
hsa03420	Nucleotide excision repair	BRCA	ENSG00000149090	PAMR1	ENSG00000183474	GTF2H2C	0.0596642	0.247052
hsa03420	Nucleotide excision repair	BRCA	ENSG00000149090	PAMR1	ENSG00000111358	GTF2H3	0.0355855	0.277985
hsa03420	Nucleotide excision repair	BRCA	ENSG00000149090	PAMR1	ENSG00000213780	GTF2H4	0.0215376	0.28698
hsa03420	Nucleotide excision repair	BRCA	ENSG00000149090	PAMR1	ENSG00000272047	GTF2H5	-0.0413686	0.391325
hsa03420	Nucleotide excision repair	BRCA	ENSG00000149090	PAMR1	ENSG00000105486	LIG1	-0.0551054	0.341838
hsa03420	Nucleotide excision repair	BRCA	ENSG00000149090	PAMR1	ENSG00000020426	MNAT1	0.0054651	0.319982
hsa03420	Nucleotide excision repair	BRCA	ENSG00000149090	PAMR1	ENSG00000132646	PCNA	-0.158916	0.371856
hsa03420	Nucleotide excision repair	BRCA	ENSG00000149090	PAMR1	ENSG00000062822	POLD1	-0.03489	0.380106
hsa03420	Nucleotide excision repair	BRCA	ENSG00000149090	PAMR1	ENSG00000106628	POLD2	-0.085823	0.33613
hsa03420	Nucleotide excision repair	BRCA	ENSG00000149090	PAMR1	ENSG00000077514	POLD3	-0.0257408	0.347294
hsa03420	Nucleotide excision repair	BRCA	ENSG00000149090	PAMR1	ENSG00000175482	POLD4	0.0186663	0.29353
hsa03420	Nucleotide excision repair	BRCA	ENSG00000149090	PAMR1	ENSG00000177084	POLE	-0.0754719	0.284001
hsa03420	Nucleotide excision repair	BRCA	ENSG00000149090	PAMR1	ENSG00000100479	POLE2	-0.119469	0.201515
hsa03420	Nucleotide excision repair	BRCA	ENSG00000149090	PAMR1	ENSG00000148229	POLE3	-0.0321788	0.401214
hsa03420	Nucleotide excision repair	BRCA	ENSG00000149090	PAMR1	ENSG00000115350	POLE4	-0.00495951	0.310272
hsa03420	Nucleotide excision repair	BRCA	ENSG00000149090	PAMR1	ENSG00000179262	RAD23A	-0.0158891	0.144267
hsa03420	Nucleotide excision repair	BRCA	ENSG00000149090	PAMR1	ENSG00000119318	RAD23B	-0.0272841	0.161953
hsa03420	Nucleotide excision repair	BRCA	ENSG00000149090	PAMR1	ENSG00000100387	RBX1	-0.0714344	0.414122
hsa03420	Nucleotide excision repair	BRCA	ENSG00000149090	PAMR1	ENSG00000035928	RFC1	0.0490199	0.232756
hsa03420	Nucleotide excision repair	BRCA	ENSG00000149090	PAMR1	ENSG00000049541	RFC2	-0.124434	0.43637
hsa03420	Nucleotide excision repair	BRCA	ENSG00000149090	PAMR1	ENSG00000133119	RFC3	-0.0961949	0.229654
hsa03420	Nucleotide excision repair	BRCA	ENSG00000149090	PAMR1	ENSG00000163918	RFC4	-0.151851	0.310877
hsa03420	Nucleotide excision repair	BRCA	ENSG00000149090	PAMR1	ENSG00000111445	RFC5	-0.0961191	0.324475
hsa03420	Nucleotide excision repair	BRCA	ENSG00000149090	PAMR1	ENSG00000132383	RPA1	0.0789728	0.418681
hsa03420	Nucleotide excision repair	BRCA	ENSG00000149090	PAMR1	ENSG00000117748	RPA2	0.114889	0.433986
hsa03420	Nucleotide excision repair	BRCA	ENSG00000149090	PAMR1	ENSG00000106399	RPA3	-0.0764668	0.374297
hsa03420	Nucleotide excision repair	BRCA	ENSG00000149090	PAMR1	ENSG00000204086	RPA4	-0.0843998	0.0329925
hsa03420	Nucleotide excision repair	BRCA	ENSG00000149090	PAMR1	ENSG00000136936	XPA	0.179049	0.381704
hsa03420	Nucleotide excision repair	BRCA	ENSG00000149090	PAMR1	ENSG00000154767	XPC	0.255515	0.424625
hsa03420	Nucleotide excision repair	BRCA	ENSG00000165197	VEGFD	ENSG00000270181	BIVM-ERCC5	0.0593431	0.0798868
hsa03420	Nucleotide excision repair	BRCA	ENSG00000165197	VEGFD	ENSG00000134480	CCNH	0.114015	0.0819503
hsa03420	Nucleotide excision repair	BRCA	ENSG00000165197	VEGFD	ENSG00000134058	CDK7	-0.0645271	0.123947
hsa03420	Nucleotide excision repair	BRCA	ENSG00000165197	VEGFD	ENSG00000147400	CETN2	-0.0724555	-0.0161179
hsa03420	Nucleotide excision repair	BRCA	ENSG00000165197	VEGFD	ENSG00000139842	CUL4A	0.00313047	0.118064
hsa03420	Nucleotide excision repair	BRCA	ENSG00000165197	VEGFD	ENSG00000158290	CUL4B	0.0296379	0.224472
hsa03420	Nucleotide excision repair	BRCA	ENSG00000165197	VEGFD	ENSG00000167986	DDB1	-0.0326981	0.0825971
hsa03420	Nucleotide excision repair	BRCA	ENSG00000165197	VEGFD	ENSG00000134574	DDB2	0.0802644	0.103799
hsa03420	Nucleotide excision repair	BRCA	ENSG00000165197	VEGFD	ENSG00000012061	ERCC1	0.0513976	0.0414915
hsa03420	Nucleotide excision repair	BRCA	ENSG00000165197	VEGFD	ENSG00000104884	ERCC2	-0.00954019	0.089034
hsa03420	Nucleotide excision repair	BRCA	ENSG00000165197	VEGFD	ENSG00000163161	ERCC3	0.00198276	0.15574
hsa03420	Nucleotide excision repair	BRCA	ENSG00000165197	VEGFD	ENSG00000175595	ERCC4	-0.00563914	0.214921
hsa03420	Nucleotide excision repair	BRCA	ENSG00000165197	VEGFD	ENSG00000134899	ERCC5	0.128712	0.111665
hsa03420	Nucleotide excision repair	BRCA	ENSG00000165197	VEGFD	ENSG00000225830	ERCC6	0.0268082	0.214795
hsa03420	Nucleotide excision repair	BRCA	ENSG00000165197	VEGFD	ENSG00000049167	ERCC8	0.0469381	0.199709
hsa03420	Nucleotide excision repair	BRCA	ENSG00000165197	VEGFD	ENSG00000110768	GTF2H1	0.0571341	0.149116
hsa03420	Nucleotide excision repair	BRCA	ENSG00000165197	VEGFD	ENSG00000145736	GTF2H2	0.0205904	0.191061
hsa03420	Nucleotide excision repair	BRCA	ENSG00000165197	VEGFD	ENSG00000183474	GTF2H2C	0.0302674	0.168409
hsa03420	Nucleotide excision repair	BRCA	ENSG00000165197	VEGFD	ENSG00000111358	GTF2H3	0.0127222	0.220629
hsa03420	Nucleotide excision repair	BRCA	ENSG00000165197	VEGFD	ENSG00000213780	GTF2H4	-0.012158	0.106163
hsa03420	Nucleotide excision repair	BRCA	ENSG00000165197	VEGFD	ENSG00000272047	GTF2H5	-0.0783181	0.0399511
hsa03420	Nucleotide excision repair	BRCA	ENSG00000165197	VEGFD	ENSG00000105486	LIG1	-0.0692514	0.0683575
hsa03420	Nucleotide excision repair	BRCA	ENSG00000165197	VEGFD	ENSG00000020426	MNAT1	-0.0425391	0.0234877
hsa03420	Nucleotide excision repair	BRCA	ENSG00000165197	VEGFD	ENSG00000132646	PCNA	-0.133896	0.12421
hsa03420	Nucleotide excision repair	BRCA	ENSG00000165197	VEGFD	ENSG00000062822	POLD1	-0.0673432	0.00941102
hsa03420	Nucleotide excision repair	BRCA	ENSG00000165197	VEGFD	ENSG00000106628	POLD2	-0.126264	0.0165339
hsa03420	Nucleotide excision repair	BRCA	ENSG00000165197	VEGFD	ENSG00000077514	POLD3	-0.019986	0.190147
hsa03420	Nucleotide excision repair	BRCA	ENSG00000165197	VEGFD	ENSG00000175482	POLD4	-0.0178824	-0.101157
hsa03420	Nucleotide excision repair	BRCA	ENSG00000165197	VEGFD	ENSG00000177084	POLE	-0.0644048	0.152902
hsa03420	Nucleotide excision repair	BRCA	ENSG00000165197	VEGFD	ENSG00000100479	POLE2	-0.106815	0.172309
hsa03420	Nucleotide excision repair	BRCA	ENSG00000165197	VEGFD	ENSG00000148229	POLE3	-0.0476125	0.130486
hsa03420	Nucleotide excision repair	BRCA	ENSG00000165197	VEGFD	ENSG00000115350	POLE4	-0.0195794	-0.0876934
hsa03420	Nucleotide excision repair	BRCA	ENSG00000165197	VEGFD	ENSG00000179262	RAD23A	-0.059984	-0.213171
hsa03420	Nucleotide excision repair	BRCA	ENSG00000165197	VEGFD	ENSG00000119318	RAD23B	-0.0459083	0.156354
hsa03420	Nucleotide excision repair	BRCA	ENSG00000165197	VEGFD	ENSG00000100387	RBX1	-0.0962944	-0.00896917
hsa03420	Nucleotide excision repair	BRCA	ENSG00000165197	VEGFD	ENSG00000035928	RFC1	0.0355159	0.231087
hsa03420	Nucleotide excision repair	BRCA	ENSG00000165197	VEGFD	ENSG00000049541	RFC2	-0.134647	0.0310118
hsa03420	Nucleotide excision repair	BRCA	ENSG00000165197	VEGFD	ENSG00000133119	RFC3	-0.072588	0.163188
hsa03420	Nucleotide excision repair	BRCA	ENSG00000165197	VEGFD	ENSG00000163918	RFC4	-0.127252	0.131225
hsa03420	Nucleotide excision repair	BRCA	ENSG00000165197	VEGFD	ENSG00000111445	RFC5	-0.100345	0.132466
hsa03420	Nucleotide excision repair	BRCA	ENSG00000165197	VEGFD	ENSG00000132383	RPA1	0.00727384	0.130763
hsa03420	Nucleotide excision repair	BRCA	ENSG00000165197	VEGFD	ENSG00000117748	RPA2	0.0345048	0.082484
hsa03420	Nucleotide excision repair	BRCA	ENSG00000165197	VEGFD	ENSG00000106399	RPA3	-0.0539479	0.0553088
hsa03420	Nucleotide excision repair	BRCA	ENSG00000165197	VEGFD	ENSG00000204086	RPA4	-0.0426898	0.087426
hsa03420	Nucleotide excision repair	BRCA	ENSG00000165197	VEGFD	ENSG00000136936	XPA	0.12491	0.163488
hsa03420	Nucleotide excision repair	BRCA	ENSG00000165197	VEGFD	ENSG00000154767	XPC	0.167545	0.0792276
hsa03420	Nucleotide excision repair	COAD	ENSG00000163815	CLEC3B	ENSG00000270181	BIVM-ERCC5	-0.070528	-0.162545
hsa03420	Nucleotide excision repair	COAD	ENSG00000163815	CLEC3B	ENSG00000134480	CCNH	-0.0208281	0.262723
hsa03420	Nucleotide excision repair	COAD	ENSG00000163815	CLEC3B	ENSG00000134058	CDK7	-0.00433019	0.0855091
hsa03420	Nucleotide excision repair	COAD	ENSG00000163815	CLEC3B	ENSG00000147400	CETN2	0.109179	0.487175
hsa03420	Nucleotide excision repair	COAD	ENSG00000163815	CLEC3B	ENSG00000139842	CUL4A	0.0680417	0.325575
hsa03420	Nucleotide excision repair	COAD	ENSG00000163815	CLEC3B	ENSG00000158290	CUL4B	0.102461	0.353355
hsa03420	Nucleotide excision repair	COAD	ENSG00000163815	CLEC3B	ENSG00000167986	DDB1	0.170554	0.113912
hsa03420	Nucleotide excision repair	COAD	ENSG00000163815	CLEC3B	ENSG00000134574	DDB2	0.0681649	0.232304
hsa03420	Nucleotide excision repair	COAD	ENSG00000163815	CLEC3B	ENSG00000012061	ERCC1	0.0866915	0.445697
hsa03420	Nucleotide excision repair	COAD	ENSG00000163815	CLEC3B	ENSG00000104884	ERCC2	0.100875	0.34513
hsa03420	Nucleotide excision repair	COAD	ENSG00000163815	CLEC3B	ENSG00000163161	ERCC3	0.188002	0.360898
hsa03420	Nucleotide excision repair	COAD	ENSG00000163815	CLEC3B	ENSG00000175595	ERCC4	0.221374	0.364049
hsa03420	Nucleotide excision repair	COAD	ENSG00000163815	CLEC3B	ENSG00000134899	ERCC5	0.0962708	-0.24757
hsa03420	Nucleotide excision repair	COAD	ENSG00000163815	CLEC3B	ENSG00000225830	ERCC6	0.0366383	-0.000878695
hsa03420	Nucleotide excision repair	COAD	ENSG00000163815	CLEC3B	ENSG00000049167	ERCC8	0.0478102	0.410544
hsa03420	Nucleotide excision repair	COAD	ENSG00000163815	CLEC3B	ENSG00000110768	GTF2H1	0.118328	0.320595
hsa03420	Nucleotide excision repair	COAD	ENSG00000163815	CLEC3B	ENSG00000145736	GTF2H2	-0.0175473	0.163143
hsa03420	Nucleotide excision repair	COAD	ENSG00000163815	CLEC3B	ENSG00000183474	GTF2H2C	0.161292	0.363502
hsa03420	Nucleotide excision repair	COAD	ENSG00000163815	CLEC3B	ENSG00000111358	GTF2H3	0.0560308	0.410489
hsa03420	Nucleotide excision repair	COAD	ENSG00000163815	CLEC3B	ENSG00000213780	GTF2H4	0.11217	0.358151
hsa03420	Nucleotide excision repair	COAD	ENSG00000163815	CLEC3B	ENSG00000272047	GTF2H5	0.0963458	0.403983
hsa03420	Nucleotide excision repair	COAD	ENSG00000163815	CLEC3B	ENSG00000105486	LIG1	0.0299972	-0.17236
hsa03420	Nucleotide excision repair	COAD	ENSG00000163815	CLEC3B	ENSG00000020426	MNAT1	0.0280056	0.459294
hsa03420	Nucleotide excision repair	COAD	ENSG00000163815	CLEC3B	ENSG00000132646	PCNA	-0.0117251	0.0390743
hsa03420	Nucleotide excision repair	COAD	ENSG00000163815	CLEC3B	ENSG00000062822	POLD1	0.0338082	-0.115189
hsa03420	Nucleotide excision repair	COAD	ENSG00000163815	CLEC3B	ENSG00000106628	POLD2	0.00687002	0.129132
hsa03420	Nucleotide excision repair	COAD	ENSG00000163815	CLEC3B	ENSG00000077514	POLD3	0.0601498	0.310007
hsa03420	Nucleotide excision repair	COAD	ENSG00000163815	CLEC3B	ENSG00000175482	POLD4	0.140866	-0.286259
hsa03420	Nucleotide excision repair	COAD	ENSG00000163815	CLEC3B	ENSG00000177084	POLE	0.012827	-0.227469
hsa03420	Nucleotide excision repair	COAD	ENSG00000163815	CLEC3B	ENSG00000100479	POLE2	-0.057325	0.0173997
hsa03420	Nucleotide excision repair	COAD	ENSG00000163815	CLEC3B	ENSG00000148229	POLE3	0.070438	0.352644
hsa03420	Nucleotide excision repair	COAD	ENSG00000163815	CLEC3B	ENSG00000115350	POLE4	0.068089	0.289861
hsa03420	Nucleotide excision repair	COAD	ENSG00000163815	CLEC3B	ENSG00000179262	RAD23A	0.116268	0.51945
hsa03420	Nucleotide excision repair	COAD	ENSG00000163815	CLEC3B	ENSG00000119318	RAD23B	0.102325	0.106501
hsa03420	Nucleotide excision repair	COAD	ENSG00000163815	CLEC3B	ENSG00000100387	RBX1	0.0824642	0.227291
hsa03420	Nucleotide excision repair	COAD	ENSG00000163815	CLEC3B	ENSG00000035928	RFC1	0.133014	0.256623
hsa03420	Nucleotide excision repair	COAD	ENSG00000163815	CLEC3B	ENSG00000049541	RFC2	0.00769732	0.134499
hsa03420	Nucleotide excision repair	COAD	ENSG00000163815	CLEC3B	ENSG00000133119	RFC3	-0.0236289	0.0975604
hsa03420	Nucleotide excision repair	COAD	ENSG00000163815	CLEC3B	ENSG00000163918	RFC4	-0.0442168	0.164254
hsa03420	Nucleotide excision repair	COAD	ENSG00000163815	CLEC3B	ENSG00000111445	RFC5	-0.0325127	0.104168
hsa03420	Nucleotide excision repair	COAD	ENSG00000163815	CLEC3B	ENSG00000132383	RPA1	0.129406	0.307584
hsa03420	Nucleotide excision repair	COAD	ENSG00000163815	CLEC3B	ENSG00000117748	RPA2	0.0453989	0.303486
hsa03420	Nucleotide excision repair	COAD	ENSG00000163815	CLEC3B	ENSG00000106399	RPA3	0.0209479	0.122483
hsa03420	Nucleotide excision repair	COAD	ENSG00000163815	CLEC3B	ENSG00000204086	RPA4	-0.169513	-0.2174
hsa03420	Nucleotide excision repair	COAD	ENSG00000163815	CLEC3B	ENSG00000136936	XPA	0.145971	0.581228
hsa03420	Nucleotide excision repair	COAD	ENSG00000163815	CLEC3B	ENSG00000154767	XPC	0.292476	0.245059
hsa03420	Nucleotide excision repair	COAD	ENSG00000198712	MT-CO2	ENSG00000270181	BIVM-ERCC5	0.0112223	0.128549
hsa03420	Nucleotide excision repair	COAD	ENSG00000198712	MT-CO2	ENSG00000134480	CCNH	-0.354841	-0.818884
hsa03420	Nucleotide excision repair	COAD	ENSG00000198712	MT-CO2	ENSG00000134058	CDK7	-0.249603	-0.878662
hsa03420	Nucleotide excision repair	COAD	ENSG00000198712	MT-CO2	ENSG00000147400	CETN2	-0.287793	-0.429182
hsa03420	Nucleotide excision repair	COAD	ENSG00000198712	MT-CO2	ENSG00000139842	CUL4A	-0.213588	-0.662628
hsa03420	Nucleotide excision repair	COAD	ENSG00000198712	MT-CO2	ENSG00000158290	CUL4B	-0.317702	-0.50839
hsa03420	Nucleotide excision repair	COAD	ENSG00000198712	MT-CO2	ENSG00000167986	DDB1	-0.376451	-0.471562
hsa03420	Nucleotide excision repair	COAD	ENSG00000198712	MT-CO2	ENSG00000134574	DDB2	-0.306891	-0.579232
hsa03420	Nucleotide excision repair	COAD	ENSG00000198712	MT-CO2	ENSG00000012061	ERCC1	-0.301427	-0.764115
hsa03420	Nucleotide excision repair	COAD	ENSG00000198712	MT-CO2	ENSG00000104884	ERCC2	-0.222761	-0.529558
hsa03420	Nucleotide excision repair	COAD	ENSG00000198712	MT-CO2	ENSG00000163161	ERCC3	-0.427722	-0.736611
hsa03420	Nucleotide excision repair	COAD	ENSG00000198712	MT-CO2	ENSG00000175595	ERCC4	-0.370776	-0.343598
hsa03420	Nucleotide excision repair	COAD	ENSG00000198712	MT-CO2	ENSG00000134899	ERCC5	-0.0210845	-0.168618
hsa03420	Nucleotide excision repair	COAD	ENSG00000198712	MT-CO2	ENSG00000225830	ERCC6	-0.307513	-0.259872
hsa03420	Nucleotide excision repair	COAD	ENSG00000198712	MT-CO2	ENSG00000049167	ERCC8	-0.378583	-0.758586
hsa03420	Nucleotide excision repair	COAD	ENSG00000198712	MT-CO2	ENSG00000110768	GTF2H1	-0.413626	-0.823874
hsa03420	Nucleotide excision repair	COAD	ENSG00000198712	MT-CO2	ENSG00000145736	GTF2H2	-0.0633341	-0.49459
hsa03420	Nucleotide excision repair	COAD	ENSG00000198712	MT-CO2	ENSG00000183474	GTF2H2C	-0.319539	-0.605673
hsa03420	Nucleotide excision repair	COAD	ENSG00000198712	MT-CO2	ENSG00000111358	GTF2H3	-0.377377	-0.740234
hsa03420	Nucleotide excision repair	COAD	ENSG00000198712	MT-CO2	ENSG00000213780	GTF2H4	-0.00306986	-0.43239
hsa03420	Nucleotide excision repair	COAD	ENSG00000198712	MT-CO2	ENSG00000272047	GTF2H5	-0.262883	-0.642439
hsa03420	Nucleotide excision repair	COAD	ENSG00000198712	MT-CO2	ENSG00000105486	LIG1	-0.227512	-0.306299
hsa03420	Nucleotide excision repair	COAD	ENSG00000198712	MT-CO2	ENSG00000020426	MNAT1	-0.330494	-0.694596
hsa03420	Nucleotide excision repair	COAD	ENSG00000198712	MT-CO2	ENSG00000132646	PCNA	-0.303114	-0.738846
hsa03420	Nucleotide excision repair	COAD	ENSG00000198712	MT-CO2	ENSG00000062822	POLD1	-0.216421	-0.386993
hsa03420	Nucleotide excision repair	COAD	ENSG00000198712	MT-CO2	ENSG00000106628	POLD2	-0.146028	-0.525239
hsa03420	Nucleotide excision repair	COAD	ENSG00000198712	MT-CO2	ENSG00000077514	POLD3	-0.287572	-0.589781
hsa03420	Nucleotide excision repair	COAD	ENSG00000198712	MT-CO2	ENSG00000175482	POLD4	-0.261672	-0.676231
hsa03420	Nucleotide excision repair	COAD	ENSG00000198712	MT-CO2	ENSG00000177084	POLE	-0.152937	-0.023245
hsa03420	Nucleotide excision repair	COAD	ENSG00000198712	MT-CO2	ENSG00000100479	POLE2	-0.332393	-0.583136
hsa03420	Nucleotide excision repair	COAD	ENSG00000198712	MT-CO2	ENSG00000148229	POLE3	-0.385313	-0.782037
hsa03420	Nucleotide excision repair	COAD	ENSG00000198712	MT-CO2	ENSG00000115350	POLE4	-0.373527	-0.741055
hsa03420	Nucleotide excision repair	COAD	ENSG00000198712	MT-CO2	ENSG00000179262	RAD23A	-0.232405	-0.678914
hsa03420	Nucleotide excision repair	COAD	ENSG00000198712	MT-CO2	ENSG00000119318	RAD23B	-0.377647	-0.656132
hsa03420	Nucleotide excision repair	COAD	ENSG00000198712	MT-CO2	ENSG00000100387	RBX1	-0.403151	-0.773258
hsa03420	Nucleotide excision repair	COAD	ENSG00000198712	MT-CO2	ENSG00000035928	RFC1	-0.319063	-0.464877
hsa03420	Nucleotide excision repair	COAD	ENSG00000198712	MT-CO2	ENSG00000049541	RFC2	-0.337797	-0.716438
hsa03420	Nucleotide excision repair	COAD	ENSG00000198712	MT-CO2	ENSG00000133119	RFC3	-0.245802	-0.655766
hsa03420	Nucleotide excision repair	COAD	ENSG00000198712	MT-CO2	ENSG00000163918	RFC4	-0.261203	-0.726702
hsa03420	Nucleotide excision repair	COAD	ENSG00000198712	MT-CO2	ENSG00000111445	RFC5	-0.361659	-0.760466
hsa03420	Nucleotide excision repair	COAD	ENSG00000198712	MT-CO2	ENSG00000132383	RPA1	-0.356219	-0.657789
hsa03420	Nucleotide excision repair	COAD	ENSG00000198712	MT-CO2	ENSG00000117748	RPA2	-0.3895	-0.699331
hsa03420	Nucleotide excision repair	COAD	ENSG00000198712	MT-CO2	ENSG00000106399	RPA3	-0.265059	-0.831028
hsa03420	Nucleotide excision repair	COAD	ENSG00000198712	MT-CO2	ENSG00000204086	RPA4	-0.197854	-0.248495
hsa03420	Nucleotide excision repair	COAD	ENSG00000198712	MT-CO2	ENSG00000136936	XPA	-0.345569	-0.561356
hsa03420	Nucleotide excision repair	COAD	ENSG00000198712	MT-CO2	ENSG00000154767	XPC	-0.310481	-0.416681
hsa03420	Nucleotide excision repair	COAD	ENSG00000168079	SCARA5	ENSG00000270181	BIVM-ERCC5	-0.126158	0.233826
hsa03420	Nucleotide excision repair	COAD	ENSG00000168079	SCARA5	ENSG00000134480	CCNH	-0.106591	0.0826455
hsa03420	Nucleotide excision repair	COAD	ENSG00000168079	SCARA5	ENSG00000134058	CDK7	-0.10157	0.00853257
hsa03420	Nucleotide excision repair	COAD	ENSG00000168079	SCARA5	ENSG00000147400	CETN2	-0.0377296	0.214523
hsa03420	Nucleotide excision repair	COAD	ENSG00000168079	SCARA5	ENSG00000139842	CUL4A	0.0138003	0.496941
hsa03420	Nucleotide excision repair	COAD	ENSG00000168079	SCARA5	ENSG00000158290	CUL4B	0.0458421	0.525286
hsa03420	Nucleotide excision repair	COAD	ENSG00000168079	SCARA5	ENSG00000167986	DDB1	0.080063	0.436356
hsa03420	Nucleotide excision repair	COAD	ENSG00000168079	SCARA5	ENSG00000134574	DDB2	0.0384216	0.185692
hsa03420	Nucleotide excision repair	COAD	ENSG00000168079	SCARA5	ENSG00000012061	ERCC1	0.0230636	0.272441
hsa03420	Nucleotide excision repair	COAD	ENSG00000168079	SCARA5	ENSG00000104884	ERCC2	0.0554468	0.477986
hsa03420	Nucleotide excision repair	COAD	ENSG00000168079	SCARA5	ENSG00000163161	ERCC3	0.0877641	0.292617
hsa03420	Nucleotide excision repair	COAD	ENSG00000168079	SCARA5	ENSG00000175595	ERCC4	0.155045	0.559756
hsa03420	Nucleotide excision repair	COAD	ENSG00000168079	SCARA5	ENSG00000134899	ERCC5	-0.0489514	0.187096
hsa03420	Nucleotide excision repair	COAD	ENSG00000168079	SCARA5	ENSG00000225830	ERCC6	0.0656485	0.564563
hsa03420	Nucleotide excision repair	COAD	ENSG00000168079	SCARA5	ENSG00000049167	ERCC8	0.00889585	0.283916
hsa03420	Nucleotide excision repair	COAD	ENSG00000168079	SCARA5	ENSG00000110768	GTF2H1	0.0112859	0.100991
hsa03420	Nucleotide excision repair	COAD	ENSG00000168079	SCARA5	ENSG00000145736	GTF2H2	-0.0437044	0.0308537
hsa03420	Nucleotide excision repair	COAD	ENSG00000168079	SCARA5	ENSG00000183474	GTF2H2C	0.0585576	0.164446
hsa03420	Nucleotide excision repair	COAD	ENSG00000168079	SCARA5	ENSG00000111358	GTF2H3	-0.0120329	0.29969
hsa03420	Nucleotide excision repair	COAD	ENSG00000168079	SCARA5	ENSG00000213780	GTF2H4	-0.0232219	0.384426
hsa03420	Nucleotide excision repair	COAD	ENSG00000168079	SCARA5	ENSG00000272047	GTF2H5	-0.0850084	0.164762
hsa03420	Nucleotide excision repair	COAD	ENSG00000168079	SCARA5	ENSG00000105486	LIG1	0.0143137	0.0891073
hsa03420	Nucleotide excision repair	COAD	ENSG00000168079	SCARA5	ENSG00000020426	MNAT1	-0.070072	0.274469
hsa03420	Nucleotide excision repair	COAD	ENSG00000168079	SCARA5	ENSG00000132646	PCNA	-0.022794	-0.0167564
hsa03420	Nucleotide excision repair	COAD	ENSG00000168079	SCARA5	ENSG00000062822	POLD1	0.0802336	0.186581
hsa03420	Nucleotide excision repair	COAD	ENSG00000168079	SCARA5	ENSG00000106628	POLD2	-0.0585956	0.248621
hsa03420	Nucleotide excision repair	COAD	ENSG00000168079	SCARA5	ENSG00000077514	POLD3	0.0601136	0.17018
hsa03420	Nucleotide excision repair	COAD	ENSG00000168079	SCARA5	ENSG00000175482	POLD4	0.11644	-0.322974
hsa03420	Nucleotide excision repair	COAD	ENSG00000168079	SCARA5	ENSG00000177084	POLE	0.0856693	0.152049
hsa03420	Nucleotide excision repair	COAD	ENSG00000168079	SCARA5	ENSG00000100479	POLE2	-0.0584277	-0.0207682
hsa03420	Nucleotide excision repair	COAD	ENSG00000168079	SCARA5	ENSG00000148229	POLE3	-0.036219	0.0966676
hsa03420	Nucleotide excision repair	COAD	ENSG00000168079	SCARA5	ENSG00000115350	POLE4	-0.0683815	-0.112459
hsa03420	Nucleotide excision repair	COAD	ENSG00000168079	SCARA5	ENSG00000179262	RAD23A	-0.0221124	0.428276
hsa03420	Nucleotide excision repair	COAD	ENSG00000168079	SCARA5	ENSG00000119318	RAD23B	0.0279788	0.305746
hsa03420	Nucleotide excision repair	COAD	ENSG00000168079	SCARA5	ENSG00000100387	RBX1	-0.0581981	-0.0774252
hsa03420	Nucleotide excision repair	COAD	ENSG00000168079	SCARA5	ENSG00000035928	RFC1	0.0392117	0.388092
hsa03420	Nucleotide excision repair	COAD	ENSG00000168079	SCARA5	ENSG00000049541	RFC2	-0.0695479	0.0385695
hsa03420	Nucleotide excision repair	COAD	ENSG00000168079	SCARA5	ENSG00000133119	RFC3	-0.0441621	0.102282
hsa03420	Nucleotide excision repair	COAD	ENSG00000168079	SCARA5	ENSG00000163918	RFC4	-0.116165	0.0763723
hsa03420	Nucleotide excision repair	COAD	ENSG00000168079	SCARA5	ENSG00000111445	RFC5	-0.0347602	0.0724859
hsa03420	Nucleotide excision repair	COAD	ENSG00000168079	SCARA5	ENSG00000132383	RPA1	0.0744359	0.289982
hsa03420	Nucleotide excision repair	COAD	ENSG00000168079	SCARA5	ENSG00000117748	RPA2	-0.0317531	0.213528
hsa03420	Nucleotide excision repair	COAD	ENSG00000168079	SCARA5	ENSG00000106399	RPA3	-0.106589	-0.0336852
hsa03420	Nucleotide excision repair	COAD	ENSG00000168079	SCARA5	ENSG00000204086	RPA4	-0.0688588	-0.066886
hsa03420	Nucleotide excision repair	COAD	ENSG00000168079	SCARA5	ENSG00000136936	XPA	-0.0172327	0.285864
hsa03420	Nucleotide excision repair	COAD	ENSG00000168079	SCARA5	ENSG00000154767	XPC	0.157158	0.45402
hsa03420	Nucleotide excision repair	COAD	ENSG00000182271	TMIGD1	ENSG00000270181	BIVM-ERCC5	-0.0515454	0.00918133
hsa03420	Nucleotide excision repair	COAD	ENSG00000182271	TMIGD1	ENSG00000134480	CCNH	-0.0646037	0.112601
hsa03420	Nucleotide excision repair	COAD	ENSG00000182271	TMIGD1	ENSG00000134058	CDK7	-0.0706849	0.278409
hsa03420	Nucleotide excision repair	COAD	ENSG00000182271	TMIGD1	ENSG00000147400	CETN2	-0.0256868	-0.245345
hsa03420	Nucleotide excision repair	COAD	ENSG00000182271	TMIGD1	ENSG00000139842	CUL4A	0.0256078	-0.228074
hsa03420	Nucleotide excision repair	COAD	ENSG00000182271	TMIGD1	ENSG00000158290	CUL4B	0.00251868	-0.24585
hsa03420	Nucleotide excision repair	COAD	ENSG00000182271	TMIGD1	ENSG00000167986	DDB1	0.0541563	-0.114196
hsa03420	Nucleotide excision repair	COAD	ENSG00000182271	TMIGD1	ENSG00000134574	DDB2	-0.057757	-0.0242246
hsa03420	Nucleotide excision repair	COAD	ENSG00000182271	TMIGD1	ENSG00000012061	ERCC1	-0.0343256	-0.0224545
hsa03420	Nucleotide excision repair	COAD	ENSG00000182271	TMIGD1	ENSG00000104884	ERCC2	-0.0466929	-0.385421
hsa03420	Nucleotide excision repair	COAD	ENSG00000182271	TMIGD1	ENSG00000163161	ERCC3	-0.011929	-0.186699
hsa03420	Nucleotide excision repair	COAD	ENSG00000182271	TMIGD1	ENSG00000175595	ERCC4	0.108319	-0.418627
hsa03420	Nucleotide excision repair	COAD	ENSG00000182271	TMIGD1	ENSG00000134899	ERCC5	-0.0208732	0.188873
hsa03420	Nucleotide excision repair	COAD	ENSG00000182271	TMIGD1	ENSG00000225830	ERCC6	-0.0132946	-0.266695
hsa03420	Nucleotide excision repair	COAD	ENSG00000182271	TMIGD1	ENSG00000049167	ERCC8	-0.00710951	-0.096355
hsa03420	Nucleotide excision repair	COAD	ENSG00000182271	TMIGD1	ENSG00000110768	GTF2H1	0.0679822	0.109924
hsa03420	Nucleotide excision repair	COAD	ENSG00000182271	TMIGD1	ENSG00000145736	GTF2H2	-0.0538853	0.0691981
hsa03420	Nucleotide excision repair	COAD	ENSG00000182271	TMIGD1	ENSG00000183474	GTF2H2C	-0.000452392	0.0722612
hsa03420	Nucleotide excision repair	COAD	ENSG00000182271	TMIGD1	ENSG00000111358	GTF2H3	0.0180261	-0.149148
hsa03420	Nucleotide excision repair	COAD	ENSG00000182271	TMIGD1	ENSG00000213780	GTF2H4	-0.034449	-0.286967
hsa03420	Nucleotide excision repair	COAD	ENSG00000182271	TMIGD1	ENSG00000272047	GTF2H5	-0.00831513	-0.139161
hsa03420	Nucleotide excision repair	COAD	ENSG00000182271	TMIGD1	ENSG00000105486	LIG1	-0.0641617	0.00969864
hsa03420	Nucleotide excision repair	COAD	ENSG00000182271	TMIGD1	ENSG00000020426	MNAT1	-0.02603	-0.202554
hsa03420	Nucleotide excision repair	COAD	ENSG00000182271	TMIGD1	ENSG00000132646	PCNA	-0.0197462	0.0371278
hsa03420	Nucleotide excision repair	COAD	ENSG00000182271	TMIGD1	ENSG00000062822	POLD1	-0.0608244	-0.14911
hsa03420	Nucleotide excision repair	COAD	ENSG00000182271	TMIGD1	ENSG00000106628	POLD2	-0.0247101	-0.369949
hsa03420	Nucleotide excision repair	COAD	ENSG00000182271	TMIGD1	ENSG00000077514	POLD3	0.093645	-0.200869
hsa03420	Nucleotide excision repair	COAD	ENSG00000182271	TMIGD1	ENSG00000175482	POLD4	0.21695	0.575532
hsa03420	Nucleotide excision repair	COAD	ENSG00000182271	TMIGD1	ENSG00000177084	POLE	0.0181225	-0.131744
hsa03420	Nucleotide excision repair	COAD	ENSG00000182271	TMIGD1	ENSG00000100479	POLE2	0.0434024	-0.0817201
hsa03420	Nucleotide excision repair	COAD	ENSG00000182271	TMIGD1	ENSG00000148229	POLE3	0.0171281	-0.017593
hsa03420	Nucleotide excision repair	COAD	ENSG00000182271	TMIGD1	ENSG00000115350	POLE4	-0.00211445	0.144098
hsa03420	Nucleotide excision repair	COAD	ENSG00000182271	TMIGD1	ENSG00000179262	RAD23A	-0.0328821	-0.272893
hsa03420	Nucleotide excision repair	COAD	ENSG00000182271	TMIGD1	ENSG00000119318	RAD23B	0.0566375	-0.114706
hsa03420	Nucleotide excision repair	COAD	ENSG00000182271	TMIGD1	ENSG00000100387	RBX1	-0.0277004	0.0816881
hsa03420	Nucleotide excision repair	COAD	ENSG00000182271	TMIGD1	ENSG00000035928	RFC1	0.00387364	-0.204522
hsa03420	Nucleotide excision repair	COAD	ENSG00000182271	TMIGD1	ENSG00000049541	RFC2	-0.0246582	-0.0347664
hsa03420	Nucleotide excision repair	COAD	ENSG00000182271	TMIGD1	ENSG00000133119	RFC3	0.00491478	-0.115662
hsa03420	Nucleotide excision repair	COAD	ENSG00000182271	TMIGD1	ENSG00000163918	RFC4	-0.0390875	-0.0701258
hsa03420	Nucleotide excision repair	COAD	ENSG00000182271	TMIGD1	ENSG00000111445	RFC5	-0.035207	-0.0130135
hsa03420	Nucleotide excision repair	COAD	ENSG00000182271	TMIGD1	ENSG00000132383	RPA1	-0.0180184	-0.0593783
hsa03420	Nucleotide excision repair	COAD	ENSG00000182271	TMIGD1	ENSG00000117748	RPA2	-0.0417378	-0.150836
hsa03420	Nucleotide excision repair	COAD	ENSG00000182271	TMIGD1	ENSG00000106399	RPA3	-0.0151077	0.250864
hsa03420	Nucleotide excision repair	COAD	ENSG00000182271	TMIGD1	ENSG00000204086	RPA4	-0.0818933	0.190726
hsa03420	Nucleotide excision repair	COAD	ENSG00000182271	TMIGD1	ENSG00000136936	XPA	-0.0586397	-0.0869838
hsa03420	Nucleotide excision repair	COAD	ENSG00000182271	TMIGD1	ENSG00000154767	XPC	-0.042827	-0.0273335
hsa03420	Nucleotide excision repair	KIRC	ENSG00000198763	MT-ND2	ENSG00000270181	BIVM-ERCC5	-0.200803	-0.407543
hsa03420	Nucleotide excision repair	KIRC	ENSG00000198763	MT-ND2	ENSG00000134480	CCNH	-0.459408	-0.712268
hsa03420	Nucleotide excision repair	KIRC	ENSG00000198763	MT-ND2	ENSG00000134058	CDK7	-0.374863	-0.660309
hsa03420	Nucleotide excision repair	KIRC	ENSG00000198763	MT-ND2	ENSG00000147400	CETN2	-0.433055	-0.772137
hsa03420	Nucleotide excision repair	KIRC	ENSG00000198763	MT-ND2	ENSG00000139842	CUL4A	-0.429757	-0.711396
hsa03420	Nucleotide excision repair	KIRC	ENSG00000198763	MT-ND2	ENSG00000158290	CUL4B	-0.335796	-0.653445
hsa03420	Nucleotide excision repair	KIRC	ENSG00000198763	MT-ND2	ENSG00000167986	DDB1	-0.524962	-0.657962
hsa03420	Nucleotide excision repair	KIRC	ENSG00000198763	MT-ND2	ENSG00000134574	DDB2	-0.303517	-0.697891
hsa03420	Nucleotide excision repair	KIRC	ENSG00000198763	MT-ND2	ENSG00000012061	ERCC1	-0.478147	-0.66495
hsa03420	Nucleotide excision repair	KIRC	ENSG00000198763	MT-ND2	ENSG00000104884	ERCC2	-0.45178	-0.622032
hsa03420	Nucleotide excision repair	KIRC	ENSG00000198763	MT-ND2	ENSG00000163161	ERCC3	-0.469375	-0.65797
hsa03420	Nucleotide excision repair	KIRC	ENSG00000198763	MT-ND2	ENSG00000175595	ERCC4	-0.370845	-0.583795
hsa03420	Nucleotide excision repair	KIRC	ENSG00000198763	MT-ND2	ENSG00000134899	ERCC5	-0.292951	-0.643237
hsa03420	Nucleotide excision repair	KIRC	ENSG00000198763	MT-ND2	ENSG00000225830	ERCC6	-0.439899	-0.573359
hsa03420	Nucleotide excision repair	KIRC	ENSG00000198763	MT-ND2	ENSG00000049167	ERCC8	-0.441755	-0.700303
hsa03420	Nucleotide excision repair	KIRC	ENSG00000198763	MT-ND2	ENSG00000110768	GTF2H1	-0.484305	-0.678064
hsa03420	Nucleotide excision repair	KIRC	ENSG00000198763	MT-ND2	ENSG00000145736	GTF2H2	-0.126586	-0.210897
hsa03420	Nucleotide excision repair	KIRC	ENSG00000198763	MT-ND2	ENSG00000183474	GTF2H2C	-0.358003	-0.516249
hsa03420	Nucleotide excision repair	KIRC	ENSG00000198763	MT-ND2	ENSG00000111358	GTF2H3	-0.435543	-0.656212
hsa03420	Nucleotide excision repair	KIRC	ENSG00000198763	MT-ND2	ENSG00000213780	GTF2H4	-0.222615	-0.645881
hsa03420	Nucleotide excision repair	KIRC	ENSG00000198763	MT-ND2	ENSG00000272047	GTF2H5	-0.502817	-0.704759
hsa03420	Nucleotide excision repair	KIRC	ENSG00000198763	MT-ND2	ENSG00000105486	LIG1	-0.39375	-0.67647
hsa03420	Nucleotide excision repair	KIRC	ENSG00000198763	MT-ND2	ENSG00000020426	MNAT1	-0.378655	-0.712305
hsa03420	Nucleotide excision repair	KIRC	ENSG00000198763	MT-ND2	ENSG00000132646	PCNA	-0.384062	-0.682828
hsa03420	Nucleotide excision repair	KIRC	ENSG00000198763	MT-ND2	ENSG00000062822	POLD1	-0.406534	-0.628698
hsa03420	Nucleotide excision repair	KIRC	ENSG00000198763	MT-ND2	ENSG00000106628	POLD2	-0.380468	-0.671264
hsa03420	Nucleotide excision repair	KIRC	ENSG00000198763	MT-ND2	ENSG00000077514	POLD3	-0.417453	-0.219452
hsa03420	Nucleotide excision repair	KIRC	ENSG00000198763	MT-ND2	ENSG00000175482	POLD4	-0.42184	-0.558757
hsa03420	Nucleotide excision repair	KIRC	ENSG00000198763	MT-ND2	ENSG00000177084	POLE	-0.370085	-0.525922
hsa03420	Nucleotide excision repair	KIRC	ENSG00000198763	MT-ND2	ENSG00000100479	POLE2	-0.256862	-0.480928
hsa03420	Nucleotide excision repair	KIRC	ENSG00000198763	MT-ND2	ENSG00000148229	POLE3	-0.494425	-0.78963
hsa03420	Nucleotide excision repair	KIRC	ENSG00000198763	MT-ND2	ENSG00000115350	POLE4	-0.498494	-0.706441
hsa03420	Nucleotide excision repair	KIRC	ENSG00000198763	MT-ND2	ENSG00000179262	RAD23A	-0.419246	-0.631541
hsa03420	Nucleotide excision repair	KIRC	ENSG00000198763	MT-ND2	ENSG00000119318	RAD23B	-0.469059	-0.737502
hsa03420	Nucleotide excision repair	KIRC	ENSG00000198763	MT-ND2	ENSG00000100387	RBX1	-0.481701	-0.772887
hsa03420	Nucleotide excision repair	KIRC	ENSG00000198763	MT-ND2	ENSG00000035928	RFC1	-0.415715	-0.559412
hsa03420	Nucleotide excision repair	KIRC	ENSG00000198763	MT-ND2	ENSG00000049541	RFC2	-0.387807	-0.70488
hsa03420	Nucleotide excision repair	KIRC	ENSG00000198763	MT-ND2	ENSG00000133119	RFC3	-0.3838	-0.602583
hsa03420	Nucleotide excision repair	KIRC	ENSG00000198763	MT-ND2	ENSG00000163918	RFC4	-0.358089	-0.659364
hsa03420	Nucleotide excision repair	KIRC	ENSG00000198763	MT-ND2	ENSG00000111445	RFC5	-0.424424	-0.705753
hsa03420	Nucleotide excision repair	KIRC	ENSG00000198763	MT-ND2	ENSG00000132383	RPA1	-0.506835	-0.742184
hsa03420	Nucleotide excision repair	KIRC	ENSG00000198763	MT-ND2	ENSG00000117748	RPA2	-0.508904	-0.68254
hsa03420	Nucleotide excision repair	KIRC	ENSG00000198763	MT-ND2	ENSG00000106399	RPA3	-0.40528	-0.730241
hsa03420	Nucleotide excision repair	KIRC	ENSG00000198763	MT-ND2	ENSG00000204086	RPA4	-0.108841	-0.266437
hsa03420	Nucleotide excision repair	KIRC	ENSG00000198763	MT-ND2	ENSG00000136936	XPA	-0.434905	-0.369206
hsa03420	Nucleotide excision repair	KIRC	ENSG00000198763	MT-ND2	ENSG00000154767	XPC	-0.410333	-0.614038
hsa03420	Nucleotide excision repair	LUAD	ENSG00000168484	SFTPC	ENSG00000270181	BIVM-ERCC5	0.0440572	-0.0248327
hsa03420	Nucleotide excision repair	LUAD	ENSG00000168484	SFTPC	ENSG00000134480	CCNH	-0.0149217	0.0520468
hsa03420	Nucleotide excision repair	LUAD	ENSG00000168484	SFTPC	ENSG00000134058	CDK7	-0.0711633	0.0701497
hsa03420	Nucleotide excision repair	LUAD	ENSG00000168484	SFTPC	ENSG00000147400	CETN2	-0.00460742	-0.107341
hsa03420	Nucleotide excision repair	LUAD	ENSG00000168484	SFTPC	ENSG00000139842	CUL4A	-0.0215422	-0.0776424
hsa03420	Nucleotide excision repair	LUAD	ENSG00000168484	SFTPC	ENSG00000158290	CUL4B	-0.0972334	-0.148919
hsa03420	Nucleotide excision repair	LUAD	ENSG00000168484	SFTPC	ENSG00000167986	DDB1	-0.0815045	0.0146207
hsa03420	Nucleotide excision repair	LUAD	ENSG00000168484	SFTPC	ENSG00000134574	DDB2	0.0475455	-0.360558
hsa03420	Nucleotide excision repair	LUAD	ENSG00000168484	SFTPC	ENSG00000012061	ERCC1	-0.0325068	0.262494
hsa03420	Nucleotide excision repair	LUAD	ENSG00000168484	SFTPC	ENSG00000104884	ERCC2	-0.0485866	0.064191
hsa03420	Nucleotide excision repair	LUAD	ENSG00000168484	SFTPC	ENSG00000163161	ERCC3	-0.050193	-0.072146
hsa03420	Nucleotide excision repair	LUAD	ENSG00000168484	SFTPC	ENSG00000175595	ERCC4	-0.0202441	-0.208116
hsa03420	Nucleotide excision repair	LUAD	ENSG00000168484	SFTPC	ENSG00000134899	ERCC5	0.0325507	-0.166633
hsa03420	Nucleotide excision repair	LUAD	ENSG00000168484	SFTPC	ENSG00000225830	ERCC6	-0.0707862	-0.160871
hsa03420	Nucleotide excision repair	LUAD	ENSG00000168484	SFTPC	ENSG00000049167	ERCC8	-0.0928532	0.0319918
hsa03420	Nucleotide excision repair	LUAD	ENSG00000168484	SFTPC	ENSG00000110768	GTF2H1	-0.072716	0.136048
hsa03420	Nucleotide excision repair	LUAD	ENSG00000168484	SFTPC	ENSG00000145736	GTF2H2	-0.0296161	0.247341
hsa03420	Nucleotide excision repair	LUAD	ENSG00000168484	SFTPC	ENSG00000183474	GTF2H2C	0.0176467	-0.0976109
hsa03420	Nucleotide excision repair	LUAD	ENSG00000168484	SFTPC	ENSG00000111358	GTF2H3	-0.0875023	0.0399419
hsa03420	Nucleotide excision repair	LUAD	ENSG00000168484	SFTPC	ENSG00000213780	GTF2H4	0.0184471	-0.0156231
hsa03420	Nucleotide excision repair	LUAD	ENSG00000168484	SFTPC	ENSG00000272047	GTF2H5	0.00261535	0.191881
hsa03420	Nucleotide excision repair	LUAD	ENSG00000168484	SFTPC	ENSG00000105486	LIG1	-0.0959613	-0.149219
hsa03420	Nucleotide excision repair	LUAD	ENSG00000168484	SFTPC	ENSG00000020426	MNAT1	-0.106533	-0.0339375
hsa03420	Nucleotide excision repair	LUAD	ENSG00000168484	SFTPC	ENSG00000132646	PCNA	-0.114126	0.134154
hsa03420	Nucleotide excision repair	LUAD	ENSG00000168484	SFTPC	ENSG00000062822	POLD1	-0.102282	0.0881858
hsa03420	Nucleotide excision repair	LUAD	ENSG00000168484	SFTPC	ENSG00000106628	POLD2	-0.102054	0.151561
hsa03420	Nucleotide excision repair	LUAD	ENSG00000168484	SFTPC	ENSG00000077514	POLD3	-0.106329	-0.0542282
hsa03420	Nucleotide excision repair	LUAD	ENSG00000168484	SFTPC	ENSG00000175482	POLD4	-0.0158448	0.0962839
hsa03420	Nucleotide excision repair	LUAD	ENSG00000168484	SFTPC	ENSG00000177084	POLE	-0.143204	-0.112162
hsa03420	Nucleotide excision repair	LUAD	ENSG00000168484	SFTPC	ENSG00000100479	POLE2	-0.150325	-0.0445391
hsa03420	Nucleotide excision repair	LUAD	ENSG00000168484	SFTPC	ENSG00000148229	POLE3	-0.0802341	0.300572
hsa03420	Nucleotide excision repair	LUAD	ENSG00000168484	SFTPC	ENSG00000115350	POLE4	-0.0314299	0.335594
hsa03420	Nucleotide excision repair	LUAD	ENSG00000168484	SFTPC	ENSG00000179262	RAD23A	-0.075408	0.273981
hsa03420	Nucleotide excision repair	LUAD	ENSG00000168484	SFTPC	ENSG00000119318	RAD23B	-0.162762	0.0936954
hsa03420	Nucleotide excision repair	LUAD	ENSG00000168484	SFTPC	ENSG00000100387	RBX1	0.0229286	0.280654
hsa03420	Nucleotide excision repair	LUAD	ENSG00000168484	SFTPC	ENSG00000035928	RFC1	-0.0808821	-0.0736387
hsa03420	Nucleotide excision repair	LUAD	ENSG00000168484	SFTPC	ENSG00000049541	RFC2	-0.0958898	0.46027
hsa03420	Nucleotide excision repair	LUAD	ENSG00000168484	SFTPC	ENSG00000133119	RFC3	-0.147227	0.210374
hsa03420	Nucleotide excision repair	LUAD	ENSG00000168484	SFTPC	ENSG00000163918	RFC4	-0.160235	0.0264802
hsa03420	Nucleotide excision repair	LUAD	ENSG00000168484	SFTPC	ENSG00000111445	RFC5	-0.174876	-0.0794333
hsa03420	Nucleotide excision repair	LUAD	ENSG00000168484	SFTPC	ENSG00000132383	RPA1	-0.0492201	0.178449
hsa03420	Nucleotide excision repair	LUAD	ENSG00000168484	SFTPC	ENSG00000117748	RPA2	0.0493213	0.15504
hsa03420	Nucleotide excision repair	LUAD	ENSG00000168484	SFTPC	ENSG00000106399	RPA3	-0.111663	0.150264
hsa03420	Nucleotide excision repair	LUAD	ENSG00000168484	SFTPC	ENSG00000204086	RPA4	-0.0293751	-0.00182219
hsa03420	Nucleotide excision repair	LUAD	ENSG00000168484	SFTPC	ENSG00000136936	XPA	0.00700564	0.0561528
hsa03420	Nucleotide excision repair	LUAD	ENSG00000168484	SFTPC	ENSG00000154767	XPC	0.0939953	-0.181894
hsa03420	Nucleotide excision repair	PRAD	ENSG00000198712	MT-CO2	ENSG00000270181	BIVM-ERCC5	-0.184423	-0.178308
hsa03420	Nucleotide excision repair	PRAD	ENSG00000198712	MT-CO2	ENSG00000134480	CCNH	-0.259875	-0.696759
hsa03420	Nucleotide excision repair	PRAD	ENSG00000198712	MT-CO2	ENSG00000134058	CDK7	-0.481935	-0.631375
hsa03420	Nucleotide excision repair	PRAD	ENSG00000198712	MT-CO2	ENSG00000147400	CETN2	-0.453863	-0.56646
hsa03420	Nucleotide excision repair	PRAD	ENSG00000198712	MT-CO2	ENSG00000139842	CUL4A	-0.551012	-0.64719
hsa03420	Nucleotide excision repair	PRAD	ENSG00000198712	MT-CO2	ENSG00000158290	CUL4B	-0.587729	-0.681508
hsa03420	Nucleotide excision repair	PRAD	ENSG00000198712	MT-CO2	ENSG00000167986	DDB1	-0.599573	-0.712018
hsa03420	Nucleotide excision repair	PRAD	ENSG00000198712	MT-CO2	ENSG00000134574	DDB2	-0.352676	-0.557384
hsa03420	Nucleotide excision repair	PRAD	ENSG00000198712	MT-CO2	ENSG00000012061	ERCC1	-0.488429	-0.387906
hsa03420	Nucleotide excision repair	PRAD	ENSG00000198712	MT-CO2	ENSG00000104884	ERCC2	-0.482606	-0.459232
hsa03420	Nucleotide excision repair	PRAD	ENSG00000198712	MT-CO2	ENSG00000163161	ERCC3	-0.602827	-0.740051
hsa03420	Nucleotide excision repair	PRAD	ENSG00000198712	MT-CO2	ENSG00000175595	ERCC4	-0.529226	-0.694424
hsa03420	Nucleotide excision repair	PRAD	ENSG00000198712	MT-CO2	ENSG00000134899	ERCC5	-0.433319	-0.634946
hsa03420	Nucleotide excision repair	PRAD	ENSG00000198712	MT-CO2	ENSG00000225830	ERCC6	-0.567186	-0.636825
hsa03420	Nucleotide excision repair	PRAD	ENSG00000198712	MT-CO2	ENSG00000049167	ERCC8	-0.561649	-0.754093
hsa03420	Nucleotide excision repair	PRAD	ENSG00000198712	MT-CO2	ENSG00000110768	GTF2H1	-0.604456	-0.765515
hsa03420	Nucleotide excision repair	PRAD	ENSG00000198712	MT-CO2	ENSG00000145736	GTF2H2	-0.315702	-0.429929
hsa03420	Nucleotide excision repair	PRAD	ENSG00000198712	MT-CO2	ENSG00000183474	GTF2H2C	-0.496838	-0.738682
hsa03420	Nucleotide excision repair	PRAD	ENSG00000198712	MT-CO2	ENSG00000111358	GTF2H3	-0.559403	-0.736761
hsa03420	Nucleotide excision repair	PRAD	ENSG00000198712	MT-CO2	ENSG00000213780	GTF2H4	-0.326525	-0.671272
hsa03420	Nucleotide excision repair	PRAD	ENSG00000198712	MT-CO2	ENSG00000272047	GTF2H5	-0.435017	-0.608221
hsa03420	Nucleotide excision repair	PRAD	ENSG00000198712	MT-CO2	ENSG00000105486	LIG1	-0.406842	-0.391072
hsa03420	Nucleotide excision repair	PRAD	ENSG00000198712	MT-CO2	ENSG00000020426	MNAT1	-0.563309	-0.676525
hsa03420	Nucleotide excision repair	PRAD	ENSG00000198712	MT-CO2	ENSG00000132646	PCNA	-0.406785	-0.6987
hsa03420	Nucleotide excision repair	PRAD	ENSG00000198712	MT-CO2	ENSG00000062822	POLD1	-0.351476	-0.474791
hsa03420	Nucleotide excision repair	PRAD	ENSG00000198712	MT-CO2	ENSG00000106628	POLD2	-0.300565	-0.254421
hsa03420	Nucleotide excision repair	PRAD	ENSG00000198712	MT-CO2	ENSG00000077514	POLD3	-0.544145	-0.721794
hsa03420	Nucleotide excision repair	PRAD	ENSG00000198712	MT-CO2	ENSG00000175482	POLD4	-0.204055	-0.467458
hsa03420	Nucleotide excision repair	PRAD	ENSG00000198712	MT-CO2	ENSG00000177084	POLE	-0.482327	-0.374134
hsa03420	Nucleotide excision repair	PRAD	ENSG00000198712	MT-CO2	ENSG00000100479	POLE2	-0.315968	-0.623875
hsa03420	Nucleotide excision repair	PRAD	ENSG00000198712	MT-CO2	ENSG00000148229	POLE3	-0.482776	-0.664975
hsa03420	Nucleotide excision repair	PRAD	ENSG00000198712	MT-CO2	ENSG00000115350	POLE4	-0.298841	-0.58865
hsa03420	Nucleotide excision repair	PRAD	ENSG00000198712	MT-CO2	ENSG00000179262	RAD23A	-0.541959	-0.509707
hsa03420	Nucleotide excision repair	PRAD	ENSG00000198712	MT-CO2	ENSG00000119318	RAD23B	-0.549951	-0.571632
hsa03420	Nucleotide excision repair	PRAD	ENSG00000198712	MT-CO2	ENSG00000100387	RBX1	-0.331248	-0.527159
hsa03420	Nucleotide excision repair	PRAD	ENSG00000198712	MT-CO2	ENSG00000035928	RFC1	-0.438526	-0.717973
hsa03420	Nucleotide excision repair	PRAD	ENSG00000198712	MT-CO2	ENSG00000049541	RFC2	-0.351874	-0.388563
hsa03420	Nucleotide excision repair	PRAD	ENSG00000198712	MT-CO2	ENSG00000133119	RFC3	-0.246701	-0.571588
hsa03420	Nucleotide excision repair	PRAD	ENSG00000198712	MT-CO2	ENSG00000163918	RFC4	-0.29682	-0.639536
hsa03420	Nucleotide excision repair	PRAD	ENSG00000198712	MT-CO2	ENSG00000111445	RFC5	-0.465706	-0.745751
hsa03420	Nucleotide excision repair	PRAD	ENSG00000198712	MT-CO2	ENSG00000132383	RPA1	-0.603611	-0.677194
hsa03420	Nucleotide excision repair	PRAD	ENSG00000198712	MT-CO2	ENSG00000117748	RPA2	-0.588558	-0.733239
hsa03420	Nucleotide excision repair	PRAD	ENSG00000198712	MT-CO2	ENSG00000106399	RPA3	-0.422309	-0.713586
hsa03420	Nucleotide excision repair	PRAD	ENSG00000198712	MT-CO2	ENSG00000204086	RPA4	-0.0270365	0.30345
hsa03420	Nucleotide excision repair	PRAD	ENSG00000198712	MT-CO2	ENSG00000136936	XPA	-0.58935	-0.707241
hsa03420	Nucleotide excision repair	PRAD	ENSG00000198712	MT-CO2	ENSG00000154767	XPC	-0.551707	-0.713382
hsa03420	Nucleotide excision repair	PRAD	ENSG00000180822	PSMG4	ENSG00000270181	BIVM-ERCC5	-0.00121295	0.106719
hsa03420	Nucleotide excision repair	PRAD	ENSG00000180822	PSMG4	ENSG00000134480	CCNH	0.10887	0.715706
hsa03420	Nucleotide excision repair	PRAD	ENSG00000180822	PSMG4	ENSG00000134058	CDK7	0.258052	0.825431
hsa03420	Nucleotide excision repair	PRAD	ENSG00000180822	PSMG4	ENSG00000147400	CETN2	0.212797	0.727935
hsa03420	Nucleotide excision repair	PRAD	ENSG00000180822	PSMG4	ENSG00000139842	CUL4A	0.133383	0.779141
hsa03420	Nucleotide excision repair	PRAD	ENSG00000180822	PSMG4	ENSG00000158290	CUL4B	0.0950372	0.744359
hsa03420	Nucleotide excision repair	PRAD	ENSG00000180822	PSMG4	ENSG00000167986	DDB1	0.136416	0.489609
hsa03420	Nucleotide excision repair	PRAD	ENSG00000180822	PSMG4	ENSG00000134574	DDB2	0.162233	0.556035
hsa03420	Nucleotide excision repair	PRAD	ENSG00000180822	PSMG4	ENSG00000012061	ERCC1	0.446406	0.788718
hsa03420	Nucleotide excision repair	PRAD	ENSG00000180822	PSMG4	ENSG00000104884	ERCC2	0.392519	0.727687
hsa03420	Nucleotide excision repair	PRAD	ENSG00000180822	PSMG4	ENSG00000163161	ERCC3	0.217344	0.800597
hsa03420	Nucleotide excision repair	PRAD	ENSG00000180822	PSMG4	ENSG00000175595	ERCC4	0.03661	0.620642
hsa03420	Nucleotide excision repair	PRAD	ENSG00000180822	PSMG4	ENSG00000134899	ERCC5	0.353848	0.556431
hsa03420	Nucleotide excision repair	PRAD	ENSG00000180822	PSMG4	ENSG00000225830	ERCC6	0.105763	0.602606
hsa03420	Nucleotide excision repair	PRAD	ENSG00000180822	PSMG4	ENSG00000049167	ERCC8	0.168373	0.787943
hsa03420	Nucleotide excision repair	PRAD	ENSG00000180822	PSMG4	ENSG00000110768	GTF2H1	0.199965	0.765304
hsa03420	Nucleotide excision repair	PRAD	ENSG00000180822	PSMG4	ENSG00000145736	GTF2H2	0.100923	0.400876
hsa03420	Nucleotide excision repair	PRAD	ENSG00000180822	PSMG4	ENSG00000183474	GTF2H2C	0.112195	0.772807
hsa03420	Nucleotide excision repair	PRAD	ENSG00000180822	PSMG4	ENSG00000111358	GTF2H3	0.107011	0.793588
hsa03420	Nucleotide excision repair	PRAD	ENSG00000180822	PSMG4	ENSG00000213780	GTF2H4	0.368138	0.610596
hsa03420	Nucleotide excision repair	PRAD	ENSG00000180822	PSMG4	ENSG00000272047	GTF2H5	0.322819	0.807933
hsa03420	Nucleotide excision repair	PRAD	ENSG00000180822	PSMG4	ENSG00000105486	LIG1	0.310853	0.526156
hsa03420	Nucleotide excision repair	PRAD	ENSG00000180822	PSMG4	ENSG00000020426	MNAT1	0.313523	0.842845
hsa03420	Nucleotide excision repair	PRAD	ENSG00000180822	PSMG4	ENSG00000132646	PCNA	0.222522	0.761783
hsa03420	Nucleotide excision repair	PRAD	ENSG00000180822	PSMG4	ENSG00000062822	POLD1	0.357916	0.656691
hsa03420	Nucleotide excision repair	PRAD	ENSG00000180822	PSMG4	ENSG00000106628	POLD2	0.488017	0.757835
hsa03420	Nucleotide excision repair	PRAD	ENSG00000180822	PSMG4	ENSG00000077514	POLD3	0.133235	0.735619
hsa03420	Nucleotide excision repair	PRAD	ENSG00000180822	PSMG4	ENSG00000175482	POLD4	0.372821	0.748166
hsa03420	Nucleotide excision repair	PRAD	ENSG00000180822	PSMG4	ENSG00000177084	POLE	0.317433	0.544468
hsa03420	Nucleotide excision repair	PRAD	ENSG00000180822	PSMG4	ENSG00000100479	POLE2	0.252525	0.775217
hsa03420	Nucleotide excision repair	PRAD	ENSG00000180822	PSMG4	ENSG00000148229	POLE3	0.187116	0.844006
hsa03420	Nucleotide excision repair	PRAD	ENSG00000180822	PSMG4	ENSG00000115350	POLE4	0.374854	0.839791
hsa03420	Nucleotide excision repair	PRAD	ENSG00000180822	PSMG4	ENSG00000179262	RAD23A	0.316225	0.807383
hsa03420	Nucleotide excision repair	PRAD	ENSG00000180822	PSMG4	ENSG00000119318	RAD23B	0.172362	0.8274
hsa03420	Nucleotide excision repair	PRAD	ENSG00000180822	PSMG4	ENSG00000100387	RBX1	0.416374	0.749278
hsa03420	Nucleotide excision repair	PRAD	ENSG00000180822	PSMG4	ENSG00000035928	RFC1	0.0592639	0.67965
hsa03420	Nucleotide excision repair	PRAD	ENSG00000180822	PSMG4	ENSG00000049541	RFC2	0.382068	0.749695
hsa03420	Nucleotide excision repair	PRAD	ENSG00000180822	PSMG4	ENSG00000133119	RFC3	0.0745694	0.76502
hsa03420	Nucleotide excision repair	PRAD	ENSG00000180822	PSMG4	ENSG00000163918	RFC4	0.341632	0.855999
hsa03420	Nucleotide excision repair	PRAD	ENSG00000180822	PSMG4	ENSG00000111445	RFC5	0.208804	0.795522
hsa03420	Nucleotide excision repair	PRAD	ENSG00000180822	PSMG4	ENSG00000132383	RPA1	0.116272	0.747495
hsa03420	Nucleotide excision repair	PRAD	ENSG00000180822	PSMG4	ENSG00000117748	RPA2	0.229742	0.803134
hsa03420	Nucleotide excision repair	PRAD	ENSG00000180822	PSMG4	ENSG00000106399	RPA3	0.360871	0.699253
hsa03420	Nucleotide excision repair	PRAD	ENSG00000180822	PSMG4	ENSG00000204086	RPA4	0.11303	-0.00509079
hsa03420	Nucleotide excision repair	PRAD	ENSG00000180822	PSMG4	ENSG00000136936	XPA	0.340179	0.829618
hsa03420	Nucleotide excision repair	PRAD	ENSG00000180822	PSMG4	ENSG00000154767	XPC	0.0852855	0.601468
hsa03420	Nucleotide excision repair	THCA	ENSG00000137077	CCL21	ENSG00000270181	BIVM-ERCC5	0.125631	-0.156338
hsa03420	Nucleotide excision repair	THCA	ENSG00000137077	CCL21	ENSG00000134480	CCNH	0.0128068	-0.00111477
hsa03420	Nucleotide excision repair	THCA	ENSG00000137077	CCL21	ENSG00000134058	CDK7	0.0184326	-0.472108
hsa03420	Nucleotide excision repair	THCA	ENSG00000137077	CCL21	ENSG00000147400	CETN2	0.0210173	-0.440087
hsa03420	Nucleotide excision repair	THCA	ENSG00000137077	CCL21	ENSG00000139842	CUL4A	0.0515484	-0.582658
hsa03420	Nucleotide excision repair	THCA	ENSG00000137077	CCL21	ENSG00000158290	CUL4B	0.0566251	-0.41165
hsa03420	Nucleotide excision repair	THCA	ENSG00000137077	CCL21	ENSG00000167986	DDB1	0.000859249	-0.544802
hsa03420	Nucleotide excision repair	THCA	ENSG00000137077	CCL21	ENSG00000134574	DDB2	0.0492195	0.252594
hsa03420	Nucleotide excision repair	THCA	ENSG00000137077	CCL21	ENSG00000012061	ERCC1	0.0280015	-0.180198
hsa03420	Nucleotide excision repair	THCA	ENSG00000137077	CCL21	ENSG00000104884	ERCC2	0.0115714	-0.506363
hsa03420	Nucleotide excision repair	THCA	ENSG00000137077	CCL21	ENSG00000163161	ERCC3	0.0961935	-0.474327
hsa03420	Nucleotide excision repair	THCA	ENSG00000137077	CCL21	ENSG00000175595	ERCC4	0.0884165	-0.504913
hsa03420	Nucleotide excision repair	THCA	ENSG00000137077	CCL21	ENSG00000134899	ERCC5	0.0593177	0.184999
hsa03420	Nucleotide excision repair	THCA	ENSG00000137077	CCL21	ENSG00000225830	ERCC6	0.0542721	-0.497575
hsa03420	Nucleotide excision repair	THCA	ENSG00000137077	CCL21	ENSG00000049167	ERCC8	0.0660666	-0.459521
hsa03420	Nucleotide excision repair	THCA	ENSG00000137077	CCL21	ENSG00000110768	GTF2H1	0.0776029	-0.519528
hsa03420	Nucleotide excision repair	THCA	ENSG00000137077	CCL21	ENSG00000145736	GTF2H2	0.0368569	-0.14782
hsa03420	Nucleotide excision repair	THCA	ENSG00000137077	CCL21	ENSG00000183474	GTF2H2C	0.0554389	-0.528121
hsa03420	Nucleotide excision repair	THCA	ENSG00000137077	CCL21	ENSG00000111358	GTF2H3	0.064438	-0.550546
hsa03420	Nucleotide excision repair	THCA	ENSG00000137077	CCL21	ENSG00000213780	GTF2H4	0.0271806	-0.323188
hsa03420	Nucleotide excision repair	THCA	ENSG00000137077	CCL21	ENSG00000272047	GTF2H5	0.0348764	-0.124065
hsa03420	Nucleotide excision repair	THCA	ENSG00000137077	CCL21	ENSG00000105486	LIG1	0.061417	-0.028562
hsa03420	Nucleotide excision repair	THCA	ENSG00000137077	CCL21	ENSG00000020426	MNAT1	0.0771632	-0.420079
hsa03420	Nucleotide excision repair	THCA	ENSG00000137077	CCL21	ENSG00000132646	PCNA	0.0636882	0.324105
hsa03420	Nucleotide excision repair	THCA	ENSG00000137077	CCL21	ENSG00000062822	POLD1	0.0560581	-0.11461
hsa03420	Nucleotide excision repair	THCA	ENSG00000137077	CCL21	ENSG00000106628	POLD2	0.0245732	-0.310328
hsa03420	Nucleotide excision repair	THCA	ENSG00000137077	CCL21	ENSG00000077514	POLD3	0.106726	-0.391462
hsa03420	Nucleotide excision repair	THCA	ENSG00000137077	CCL21	ENSG00000175482	POLD4	0.116305	0.606859
hsa03420	Nucleotide excision repair	THCA	ENSG00000137077	CCL21	ENSG00000177084	POLE	0.124711	0.0977829
hsa03420	Nucleotide excision repair	THCA	ENSG00000137077	CCL21	ENSG00000100479	POLE2	0.0485004	0.243981
hsa03420	Nucleotide excision repair	THCA	ENSG00000137077	CCL21	ENSG00000148229	POLE3	0.0569657	-0.2861
hsa03420	Nucleotide excision repair	THCA	ENSG00000137077	CCL21	ENSG00000115350	POLE4	0.0600927	0.311457
hsa03420	Nucleotide excision repair	THCA	ENSG00000137077	CCL21	ENSG00000179262	RAD23A	-0.00226046	-0.526692
hsa03420	Nucleotide excision repair	THCA	ENSG00000137077	CCL21	ENSG00000119318	RAD23B	-0.0207709	-0.475633
hsa03420	Nucleotide excision repair	THCA	ENSG00000137077	CCL21	ENSG00000100387	RBX1	0.0968734	0.202344
hsa03420	Nucleotide excision repair	THCA	ENSG00000137077	CCL21	ENSG00000035928	RFC1	0.0685543	-0.455375
hsa03420	Nucleotide excision repair	THCA	ENSG00000137077	CCL21	ENSG00000049541	RFC2	0.0722743	0.278145
hsa03420	Nucleotide excision repair	THCA	ENSG00000137077	CCL21	ENSG00000133119	RFC3	0.0512807	-0.21223
hsa03420	Nucleotide excision repair	THCA	ENSG00000137077	CCL21	ENSG00000163918	RFC4	0.163096	0.559344
hsa03420	Nucleotide excision repair	THCA	ENSG00000137077	CCL21	ENSG00000111445	RFC5	-0.0133657	-0.393807
hsa03420	Nucleotide excision repair	THCA	ENSG00000137077	CCL21	ENSG00000132383	RPA1	0.0451748	-0.453505
hsa03420	Nucleotide excision repair	THCA	ENSG00000137077	CCL21	ENSG00000117748	RPA2	0.0491974	-0.229285
hsa03420	Nucleotide excision repair	THCA	ENSG00000137077	CCL21	ENSG00000106399	RPA3	0.0449173	0.108845
hsa03420	Nucleotide excision repair	THCA	ENSG00000137077	CCL21	ENSG00000204086	RPA4	0.0750795	0.157926
hsa03420	Nucleotide excision repair	THCA	ENSG00000137077	CCL21	ENSG00000136936	XPA	0.0489107	-0.44009
hsa03420	Nucleotide excision repair	THCA	ENSG00000137077	CCL21	ENSG00000154767	XPC	0.0306647	-0.558195
hsa03420	Nucleotide excision repair	THCA	ENSG00000198712	MT-CO2	ENSG00000270181	BIVM-ERCC5	-0.111155	-0.187484
hsa03420	Nucleotide excision repair	THCA	ENSG00000198712	MT-CO2	ENSG00000134480	CCNH	-0.623001	-0.580177
hsa03420	Nucleotide excision repair	THCA	ENSG00000198712	MT-CO2	ENSG00000134058	CDK7	-0.583466	-0.326192
hsa03420	Nucleotide excision repair	THCA	ENSG00000198712	MT-CO2	ENSG00000147400	CETN2	-0.520687	-0.211073
hsa03420	Nucleotide excision repair	THCA	ENSG00000198712	MT-CO2	ENSG00000139842	CUL4A	-0.594055	-0.287312
hsa03420	Nucleotide excision repair	THCA	ENSG00000198712	MT-CO2	ENSG00000158290	CUL4B	-0.600178	-0.412935
hsa03420	Nucleotide excision repair	THCA	ENSG00000198712	MT-CO2	ENSG00000167986	DDB1	-0.615654	-0.289627
hsa03420	Nucleotide excision repair	THCA	ENSG00000198712	MT-CO2	ENSG00000134574	DDB2	-0.433649	-0.513616
hsa03420	Nucleotide excision repair	THCA	ENSG00000198712	MT-CO2	ENSG00000012061	ERCC1	-0.573504	-0.398929
hsa03420	Nucleotide excision repair	THCA	ENSG00000198712	MT-CO2	ENSG00000104884	ERCC2	-0.462309	-0.178881
hsa03420	Nucleotide excision repair	THCA	ENSG00000198712	MT-CO2	ENSG00000163161	ERCC3	-0.632298	-0.378294
hsa03420	Nucleotide excision repair	THCA	ENSG00000198712	MT-CO2	ENSG00000175595	ERCC4	-0.562466	-0.145804
hsa03420	Nucleotide excision repair	THCA	ENSG00000198712	MT-CO2	ENSG00000134899	ERCC5	-0.513288	-0.289338
hsa03420	Nucleotide excision repair	THCA	ENSG00000198712	MT-CO2	ENSG00000225830	ERCC6	-0.520948	-0.256429
hsa03420	Nucleotide excision repair	THCA	ENSG00000198712	MT-CO2	ENSG00000049167	ERCC8	-0.538337	-0.13321
hsa03420	Nucleotide excision repair	THCA	ENSG00000198712	MT-CO2	ENSG00000110768	GTF2H1	-0.559897	-0.284082
hsa03420	Nucleotide excision repair	THCA	ENSG00000198712	MT-CO2	ENSG00000145736	GTF2H2	-0.344096	-0.122264
hsa03420	Nucleotide excision repair	THCA	ENSG00000198712	MT-CO2	ENSG00000183474	GTF2H2C	-0.50706	-0.201563
hsa03420	Nucleotide excision repair	THCA	ENSG00000198712	MT-CO2	ENSG00000111358	GTF2H3	-0.60359	-0.325594
hsa03420	Nucleotide excision repair	THCA	ENSG00000198712	MT-CO2	ENSG00000213780	GTF2H4	-0.383329	-0.0546041
hsa03420	Nucleotide excision repair	THCA	ENSG00000198712	MT-CO2	ENSG00000272047	GTF2H5	-0.566844	-0.139525
hsa03420	Nucleotide excision repair	THCA	ENSG00000198712	MT-CO2	ENSG00000105486	LIG1	-0.542367	-0.481827
hsa03420	Nucleotide excision repair	THCA	ENSG00000198712	MT-CO2	ENSG00000020426	MNAT1	-0.616706	-0.327216
hsa03420	Nucleotide excision repair	THCA	ENSG00000198712	MT-CO2	ENSG00000132646	PCNA	-0.50481	-0.615372
hsa03420	Nucleotide excision repair	THCA	ENSG00000198712	MT-CO2	ENSG00000062822	POLD1	-0.509935	-0.460887
hsa03420	Nucleotide excision repair	THCA	ENSG00000198712	MT-CO2	ENSG00000106628	POLD2	-0.458169	-0.228676
hsa03420	Nucleotide excision repair	THCA	ENSG00000198712	MT-CO2	ENSG00000077514	POLD3	-0.640798	-0.36308
hsa03420	Nucleotide excision repair	THCA	ENSG00000198712	MT-CO2	ENSG00000175482	POLD4	-0.634319	-0.660502
hsa03420	Nucleotide excision repair	THCA	ENSG00000198712	MT-CO2	ENSG00000177084	POLE	-0.488216	-0.468933
hsa03420	Nucleotide excision repair	THCA	ENSG00000198712	MT-CO2	ENSG00000100479	POLE2	-0.318424	-0.36684
hsa03420	Nucleotide excision repair	THCA	ENSG00000198712	MT-CO2	ENSG00000148229	POLE3	-0.578646	-0.346039
hsa03420	Nucleotide excision repair	THCA	ENSG00000198712	MT-CO2	ENSG00000115350	POLE4	-0.458619	-0.319136
hsa03420	Nucleotide excision repair	THCA	ENSG00000198712	MT-CO2	ENSG00000179262	RAD23A	-0.54831	-0.266182
hsa03420	Nucleotide excision repair	THCA	ENSG00000198712	MT-CO2	ENSG00000119318	RAD23B	-0.47462	-0.365065
hsa03420	Nucleotide excision repair	THCA	ENSG00000198712	MT-CO2	ENSG00000100387	RBX1	-0.482937	-0.165987
hsa03420	Nucleotide excision repair	THCA	ENSG00000198712	MT-CO2	ENSG00000035928	RFC1	-0.570262	-0.313459
hsa03420	Nucleotide excision repair	THCA	ENSG00000198712	MT-CO2	ENSG00000049541	RFC2	-0.604195	-0.631902
hsa03420	Nucleotide excision repair	THCA	ENSG00000198712	MT-CO2	ENSG00000133119	RFC3	-0.424108	-0.544345
hsa03420	Nucleotide excision repair	THCA	ENSG00000198712	MT-CO2	ENSG00000163918	RFC4	-0.544167	-0.597364
hsa03420	Nucleotide excision repair	THCA	ENSG00000198712	MT-CO2	ENSG00000111445	RFC5	-0.386959	-0.408796
hsa03420	Nucleotide excision repair	THCA	ENSG00000198712	MT-CO2	ENSG00000132383	RPA1	-0.610888	-0.419496
hsa03420	Nucleotide excision repair	THCA	ENSG00000198712	MT-CO2	ENSG00000117748	RPA2	-0.57799	-0.35209
hsa03420	Nucleotide excision repair	THCA	ENSG00000198712	MT-CO2	ENSG00000106399	RPA3	-0.478222	-0.377458
hsa03420	Nucleotide excision repair	THCA	ENSG00000198712	MT-CO2	ENSG00000204086	RPA4	-0.115994	-0.140873
hsa03420	Nucleotide excision repair	THCA	ENSG00000198712	MT-CO2	ENSG00000136936	XPA	-0.536515	-0.11045
hsa03420	Nucleotide excision repair	THCA	ENSG00000198712	MT-CO2	ENSG00000154767	XPC	-0.588901	-0.281764
hsa03440	Homologous recombination	BRCA	ENSG00000161649	CD300LG	ENSG00000163322	ABRAXAS1	0.106702	-0.358973
hsa03440	Homologous recombination	BRCA	ENSG00000161649	CD300LG	ENSG00000149311	ATM	0.135474	-0.364606
hsa03440	Homologous recombination	BRCA	ENSG00000161649	CD300LG	ENSG00000105393	BABAM1	-0.0628548	-0.279993
hsa03440	Homologous recombination	BRCA	ENSG00000161649	CD300LG	ENSG00000158019	BABAM2	0.00769982	-0.508318
hsa03440	Homologous recombination	BRCA	ENSG00000161649	CD300LG	ENSG00000138376	BARD1	-0.0971109	-0.512387
hsa03440	Homologous recombination	BRCA	ENSG00000161649	CD300LG	ENSG00000197299	BLM	-0.134132	-0.493841
hsa03440	Homologous recombination	BRCA	ENSG00000161649	CD300LG	ENSG00000012048	BRCA1	-0.113157	-0.417948
hsa03440	Homologous recombination	BRCA	ENSG00000161649	CD300LG	ENSG00000139618	BRCA2	-0.108816	-0.451133
hsa03440	Homologous recombination	BRCA	ENSG00000161649	CD300LG	ENSG00000185515	BRCC3	-0.0756473	-0.558298
hsa03440	Homologous recombination	BRCA	ENSG00000161649	CD300LG	ENSG00000136492	BRIP1	-0.126497	-0.50671
hsa03440	Homologous recombination	BRCA	ENSG00000161649	CD300LG	ENSG00000154920	EME1	-0.142221	-0.498274
hsa03440	Homologous recombination	BRCA	ENSG00000161649	CD300LG	ENSG00000020922	MRE11	-0.00910531	-0.459863
hsa03440	Homologous recombination	BRCA	ENSG00000161649	CD300LG	ENSG00000172732	MUS81	0.0183918	-0.463159
hsa03440	Homologous recombination	BRCA	ENSG00000161649	CD300LG	ENSG00000104320	NBN	-0.0921891	-0.365986
hsa03440	Homologous recombination	BRCA	ENSG00000161649	CD300LG	ENSG00000083093	PALB2	-0.0898979	-0.519831
hsa03440	Homologous recombination	BRCA	ENSG00000161649	CD300LG	ENSG00000062822	POLD1	-0.0882955	-0.490224
hsa03440	Homologous recombination	BRCA	ENSG00000161649	CD300LG	ENSG00000106628	POLD2	-0.16971	-0.480076
hsa03440	Homologous recombination	BRCA	ENSG00000161649	CD300LG	ENSG00000077514	POLD3	-0.0594142	-0.479757
hsa03440	Homologous recombination	BRCA	ENSG00000161649	CD300LG	ENSG00000175482	POLD4	0.016792	-0.122881
hsa03440	Homologous recombination	BRCA	ENSG00000161649	CD300LG	ENSG00000113522	RAD50	-0.0125371	-0.414141
hsa03440	Homologous recombination	BRCA	ENSG00000161649	CD300LG	ENSG00000051180	RAD51	-0.19873	-0.478965
hsa03440	Homologous recombination	BRCA	ENSG00000161649	CD300LG	ENSG00000182185	RAD51B	-0.026653	-0.516294
hsa03440	Homologous recombination	BRCA	ENSG00000161649	CD300LG	ENSG00000108384	RAD51C	-0.135452	-0.546366
hsa03440	Homologous recombination	BRCA	ENSG00000161649	CD300LG	ENSG00000185379	RAD51D	-0.0544924	-0.403531
hsa03440	Homologous recombination	BRCA	ENSG00000161649	CD300LG	ENSG00000002016	RAD52	0.0217674	-0.407055
hsa03440	Homologous recombination	BRCA	ENSG00000161649	CD300LG	ENSG00000197275	RAD54B	-0.188306	-0.513791
hsa03440	Homologous recombination	BRCA	ENSG00000161649	CD300LG	ENSG00000085999	RAD54L	-0.169504	-0.435103
hsa03440	Homologous recombination	BRCA	ENSG00000161649	CD300LG	ENSG00000101773	RBBP8	-0.0283521	-0.606136
hsa03440	Homologous recombination	BRCA	ENSG00000161649	CD300LG	ENSG00000132383	RPA1	-0.0466904	-0.534636
hsa03440	Homologous recombination	BRCA	ENSG00000161649	CD300LG	ENSG00000117748	RPA2	0.00901802	-0.538645
hsa03440	Homologous recombination	BRCA	ENSG00000161649	CD300LG	ENSG00000106399	RPA3	-0.110023	-0.498991
hsa03440	Homologous recombination	BRCA	ENSG00000161649	CD300LG	ENSG00000204086	RPA4	-0.0619565	0.0582759
hsa03440	Homologous recombination	BRCA	ENSG00000161649	CD300LG	ENSG00000127922	SEM1	-0.173587	-0.397735
hsa03440	Homologous recombination	BRCA	ENSG00000161649	CD300LG	ENSG00000106028	SSBP1	-0.150776	-0.565146
hsa03440	Homologous recombination	BRCA	ENSG00000161649	CD300LG	ENSG00000139351	SYCP3	-0.00249674	-0.338549
hsa03440	Homologous recombination	BRCA	ENSG00000161649	CD300LG	ENSG00000177302	TOP3A	-0.0255591	-0.442594
hsa03440	Homologous recombination	BRCA	ENSG00000161649	CD300LG	ENSG00000100038	TOP3B	0.0114297	-0.346608
hsa03440	Homologous recombination	BRCA	ENSG00000161649	CD300LG	ENSG00000163781	TOPBP1	-0.0993191	-0.443243
hsa03440	Homologous recombination	BRCA	ENSG00000161649	CD300LG	ENSG00000087206	UIMC1	0.0472436	-0.422593
hsa03440	Homologous recombination	BRCA	ENSG00000161649	CD300LG	ENSG00000196584	XRCC2	-0.146976	-0.477148
hsa03440	Homologous recombination	BRCA	ENSG00000161649	CD300LG	ENSG00000126215	XRCC3	0.0230396	-0.379344
hsa03440	Homologous recombination	BRCA	ENSG00000180914	OXTR	ENSG00000163322	ABRAXAS1	0.121715	0.426182
hsa03440	Homologous recombination	BRCA	ENSG00000180914	OXTR	ENSG00000149311	ATM	0.116479	0.40088
hsa03440	Homologous recombination	BRCA	ENSG00000180914	OXTR	ENSG00000105393	BABAM1	-0.0234809	0.337157
hsa03440	Homologous recombination	BRCA	ENSG00000180914	OXTR	ENSG00000158019	BABAM2	0.057016	0.494456
hsa03440	Homologous recombination	BRCA	ENSG00000180914	OXTR	ENSG00000138376	BARD1	-0.00592132	0.479879
hsa03440	Homologous recombination	BRCA	ENSG00000180914	OXTR	ENSG00000197299	BLM	-0.0643221	0.300359
hsa03440	Homologous recombination	BRCA	ENSG00000180914	OXTR	ENSG00000012048	BRCA1	-0.0286273	0.332455
hsa03440	Homologous recombination	BRCA	ENSG00000180914	OXTR	ENSG00000139618	BRCA2	-0.055153	0.274046
hsa03440	Homologous recombination	BRCA	ENSG00000180914	OXTR	ENSG00000185515	BRCC3	0.00329593	0.528312
hsa03440	Homologous recombination	BRCA	ENSG00000180914	OXTR	ENSG00000136492	BRIP1	-0.0435367	0.31625
hsa03440	Homologous recombination	BRCA	ENSG00000180914	OXTR	ENSG00000154920	EME1	-0.0344857	0.254648
hsa03440	Homologous recombination	BRCA	ENSG00000180914	OXTR	ENSG00000020922	MRE11	0.105564	0.523556
hsa03440	Homologous recombination	BRCA	ENSG00000180914	OXTR	ENSG00000172732	MUS81	0.0936347	0.531733
hsa03440	Homologous recombination	BRCA	ENSG00000180914	OXTR	ENSG00000104320	NBN	-0.00705557	0.41286
hsa03440	Homologous recombination	BRCA	ENSG00000180914	OXTR	ENSG00000083093	PALB2	0.0205558	0.565854
hsa03440	Homologous recombination	BRCA	ENSG00000180914	OXTR	ENSG00000062822	POLD1	-0.0283883	0.484244
hsa03440	Homologous recombination	BRCA	ENSG00000180914	OXTR	ENSG00000106628	POLD2	-0.0798062	0.410628
hsa03440	Homologous recombination	BRCA	ENSG00000180914	OXTR	ENSG00000077514	POLD3	0.00441531	0.535709
hsa03440	Homologous recombination	BRCA	ENSG00000180914	OXTR	ENSG00000175482	POLD4	-0.0286872	0.176307
hsa03440	Homologous recombination	BRCA	ENSG00000180914	OXTR	ENSG00000113522	RAD50	0.077165	0.487612
hsa03440	Homologous recombination	BRCA	ENSG00000180914	OXTR	ENSG00000051180	RAD51	-0.109262	0.264483
hsa03440	Homologous recombination	BRCA	ENSG00000180914	OXTR	ENSG00000182185	RAD51B	0.053072	0.544767
hsa03440	Homologous recombination	BRCA	ENSG00000180914	OXTR	ENSG00000108384	RAD51C	-0.00757307	0.546348
hsa03440	Homologous recombination	BRCA	ENSG00000180914	OXTR	ENSG00000185379	RAD51D	0.0374942	0.467809
hsa03440	Homologous recombination	BRCA	ENSG00000180914	OXTR	ENSG00000002016	RAD52	0.11614	0.574648
hsa03440	Homologous recombination	BRCA	ENSG00000180914	OXTR	ENSG00000197275	RAD54B	-0.0300026	0.483395
hsa03440	Homologous recombination	BRCA	ENSG00000180914	OXTR	ENSG00000085999	RAD54L	-0.0729346	0.183558
hsa03440	Homologous recombination	BRCA	ENSG00000180914	OXTR	ENSG00000101773	RBBP8	0.0474915	0.65504
hsa03440	Homologous recombination	BRCA	ENSG00000180914	OXTR	ENSG00000132383	RPA1	0.0382714	0.609787
hsa03440	Homologous recombination	BRCA	ENSG00000180914	OXTR	ENSG00000117748	RPA2	0.0367313	0.635398
hsa03440	Homologous recombination	BRCA	ENSG00000180914	OXTR	ENSG00000106399	RPA3	-0.0303213	0.419967
hsa03440	Homologous recombination	BRCA	ENSG00000180914	OXTR	ENSG00000204086	RPA4	-0.0244144	-0.0900228
hsa03440	Homologous recombination	BRCA	ENSG00000180914	OXTR	ENSG00000127922	SEM1	-0.0629244	0.409678
hsa03440	Homologous recombination	BRCA	ENSG00000180914	OXTR	ENSG00000106028	SSBP1	-0.0239516	0.528661
hsa03440	Homologous recombination	BRCA	ENSG00000180914	OXTR	ENSG00000139351	SYCP3	0.0273708	0.656335
hsa03440	Homologous recombination	BRCA	ENSG00000180914	OXTR	ENSG00000177302	TOP3A	0.0231238	0.523768
hsa03440	Homologous recombination	BRCA	ENSG00000180914	OXTR	ENSG00000100038	TOP3B	0.0579955	0.512168
hsa03440	Homologous recombination	BRCA	ENSG00000180914	OXTR	ENSG00000163781	TOPBP1	0.02319	0.476847
hsa03440	Homologous recombination	BRCA	ENSG00000180914	OXTR	ENSG00000087206	UIMC1	0.119924	0.576483
hsa03440	Homologous recombination	BRCA	ENSG00000180914	OXTR	ENSG00000196584	XRCC2	-0.0312876	0.340448
hsa03440	Homologous recombination	BRCA	ENSG00000180914	OXTR	ENSG00000126215	XRCC3	0.074425	0.462646
hsa03440	Homologous recombination	BRCA	ENSG00000149090	PAMR1	ENSG00000163322	ABRAXAS1	0.196065	0.117454
hsa03440	Homologous recombination	BRCA	ENSG00000149090	PAMR1	ENSG00000149311	ATM	0.144029	0.10429
hsa03440	Homologous recombination	BRCA	ENSG00000149090	PAMR1	ENSG00000105393	BABAM1	-0.00475899	0.427911
hsa03440	Homologous recombination	BRCA	ENSG00000149090	PAMR1	ENSG00000158019	BABAM2	0.126098	0.518828
hsa03440	Homologous recombination	BRCA	ENSG00000149090	PAMR1	ENSG00000138376	BARD1	-0.0538743	0.224569
hsa03440	Homologous recombination	BRCA	ENSG00000149090	PAMR1	ENSG00000197299	BLM	-0.127314	0.112581
hsa03440	Homologous recombination	BRCA	ENSG00000149090	PAMR1	ENSG00000012048	BRCA1	-0.110151	0.134239
hsa03440	Homologous recombination	BRCA	ENSG00000149090	PAMR1	ENSG00000139618	BRCA2	-0.133172	0.100751
hsa03440	Homologous recombination	BRCA	ENSG00000149090	PAMR1	ENSG00000185515	BRCC3	-0.0391301	0.280803
hsa03440	Homologous recombination	BRCA	ENSG00000149090	PAMR1	ENSG00000136492	BRIP1	-0.139806	0.10403
hsa03440	Homologous recombination	BRCA	ENSG00000149090	PAMR1	ENSG00000154920	EME1	-0.153118	0.108414
hsa03440	Homologous recombination	BRCA	ENSG00000149090	PAMR1	ENSG00000020922	MRE11	0.0608535	0.223211
hsa03440	Homologous recombination	BRCA	ENSG00000149090	PAMR1	ENSG00000172732	MUS81	0.127999	0.434708
hsa03440	Homologous recombination	BRCA	ENSG00000149090	PAMR1	ENSG00000104320	NBN	-0.0616057	0.189586
hsa03440	Homologous recombination	BRCA	ENSG00000149090	PAMR1	ENSG00000083093	PALB2	-0.0240058	0.22316
hsa03440	Homologous recombination	BRCA	ENSG00000149090	PAMR1	ENSG00000062822	POLD1	-0.03489	0.380106
hsa03440	Homologous recombination	BRCA	ENSG00000149090	PAMR1	ENSG00000106628	POLD2	-0.085823	0.33613
hsa03440	Homologous recombination	BRCA	ENSG00000149090	PAMR1	ENSG00000077514	POLD3	-0.0257408	0.347294
hsa03440	Homologous recombination	BRCA	ENSG00000149090	PAMR1	ENSG00000175482	POLD4	0.0186663	0.29353
hsa03440	Homologous recombination	BRCA	ENSG00000149090	PAMR1	ENSG00000113522	RAD50	0.0705615	0.200796
hsa03440	Homologous recombination	BRCA	ENSG00000149090	PAMR1	ENSG00000051180	RAD51	-0.209089	0.137627
hsa03440	Homologous recombination	BRCA	ENSG00000149090	PAMR1	ENSG00000182185	RAD51B	0.039057	0.26721
hsa03440	Homologous recombination	BRCA	ENSG00000149090	PAMR1	ENSG00000108384	RAD51C	-0.0967558	0.444341
hsa03440	Homologous recombination	BRCA	ENSG00000149090	PAMR1	ENSG00000185379	RAD51D	-0.0118328	0.323322
hsa03440	Homologous recombination	BRCA	ENSG00000149090	PAMR1	ENSG00000002016	RAD52	0.0967617	0.208991
hsa03440	Homologous recombination	BRCA	ENSG00000149090	PAMR1	ENSG00000197275	RAD54B	-0.168103	0.139198
hsa03440	Homologous recombination	BRCA	ENSG00000149090	PAMR1	ENSG00000085999	RAD54L	-0.174839	0.140534
hsa03440	Homologous recombination	BRCA	ENSG00000149090	PAMR1	ENSG00000101773	RBBP8	0.0465565	0.504224
hsa03440	Homologous recombination	BRCA	ENSG00000149090	PAMR1	ENSG00000132383	RPA1	0.0789728	0.418681
hsa03440	Homologous recombination	BRCA	ENSG00000149090	PAMR1	ENSG00000117748	RPA2	0.114889	0.433986
hsa03440	Homologous recombination	BRCA	ENSG00000149090	PAMR1	ENSG00000106399	RPA3	-0.0764668	0.374297
hsa03440	Homologous recombination	BRCA	ENSG00000149090	PAMR1	ENSG00000204086	RPA4	-0.0843998	0.0329925
hsa03440	Homologous recombination	BRCA	ENSG00000149090	PAMR1	ENSG00000127922	SEM1	-0.143173	0.507838
hsa03440	Homologous recombination	BRCA	ENSG00000149090	PAMR1	ENSG00000106028	SSBP1	-0.084546	0.476254
hsa03440	Homologous recombination	BRCA	ENSG00000149090	PAMR1	ENSG00000139351	SYCP3	-0.0092402	0.110702
hsa03440	Homologous recombination	BRCA	ENSG00000149090	PAMR1	ENSG00000177302	TOP3A	0.0350594	0.346726
hsa03440	Homologous recombination	BRCA	ENSG00000149090	PAMR1	ENSG00000100038	TOP3B	0.0620917	0.279284
hsa03440	Homologous recombination	BRCA	ENSG00000149090	PAMR1	ENSG00000163781	TOPBP1	-0.0738255	0.198442
hsa03440	Homologous recombination	BRCA	ENSG00000149090	PAMR1	ENSG00000087206	UIMC1	0.142931	0.415073
hsa03440	Homologous recombination	BRCA	ENSG00000149090	PAMR1	ENSG00000196584	XRCC2	-0.171067	0.12815
hsa03440	Homologous recombination	BRCA	ENSG00000149090	PAMR1	ENSG00000126215	XRCC3	0.0787012	0.355367
hsa03440	Homologous recombination	BRCA	ENSG00000145777	TSLP	ENSG00000163322	ABRAXAS1	0.086914	0.481116
hsa03440	Homologous recombination	BRCA	ENSG00000145777	TSLP	ENSG00000149311	ATM	0.115256	0.43106
hsa03440	Homologous recombination	BRCA	ENSG00000145777	TSLP	ENSG00000105393	BABAM1	0.0457761	0.107574
hsa03440	Homologous recombination	BRCA	ENSG00000145777	TSLP	ENSG00000158019	BABAM2	0.0786702	0.402378
hsa03440	Homologous recombination	BRCA	ENSG00000145777	TSLP	ENSG00000138376	BARD1	0.0219737	0.39552
hsa03440	Homologous recombination	BRCA	ENSG00000145777	TSLP	ENSG00000197299	BLM	0.0517093	0.163943
hsa03440	Homologous recombination	BRCA	ENSG00000145777	TSLP	ENSG00000012048	BRCA1	-0.0941015	0.210573
hsa03440	Homologous recombination	BRCA	ENSG00000145777	TSLP	ENSG00000139618	BRCA2	0.0359591	0.206163
hsa03440	Homologous recombination	BRCA	ENSG00000145777	TSLP	ENSG00000185515	BRCC3	-0.0297771	0.349065
hsa03440	Homologous recombination	BRCA	ENSG00000145777	TSLP	ENSG00000136492	BRIP1	-0.0102805	0.249137
hsa03440	Homologous recombination	BRCA	ENSG00000145777	TSLP	ENSG00000154920	EME1	-0.107125	0.0634041
hsa03440	Homologous recombination	BRCA	ENSG00000145777	TSLP	ENSG00000020922	MRE11	0.139224	0.523183
hsa03440	Homologous recombination	BRCA	ENSG00000145777	TSLP	ENSG00000172732	MUS81	0.146971	0.349079
hsa03440	Homologous recombination	BRCA	ENSG00000145777	TSLP	ENSG00000104320	NBN	-0.0210471	0.421349
hsa03440	Homologous recombination	BRCA	ENSG00000145777	TSLP	ENSG00000083093	PALB2	0.0129959	0.411455
hsa03440	Homologous recombination	BRCA	ENSG00000145777	TSLP	ENSG00000062822	POLD1	0.0922035	0.16265
hsa03440	Homologous recombination	BRCA	ENSG00000145777	TSLP	ENSG00000106628	POLD2	-0.0198625	0.125729
hsa03440	Homologous recombination	BRCA	ENSG00000145777	TSLP	ENSG00000077514	POLD3	0.0627277	0.475574
hsa03440	Homologous recombination	BRCA	ENSG00000145777	TSLP	ENSG00000175482	POLD4	-0.0898701	-0.0374344
hsa03440	Homologous recombination	BRCA	ENSG00000145777	TSLP	ENSG00000113522	RAD50	-0.0328792	0.419165
hsa03440	Homologous recombination	BRCA	ENSG00000145777	TSLP	ENSG00000051180	RAD51	-0.0351468	0.0148975
hsa03440	Homologous recombination	BRCA	ENSG00000145777	TSLP	ENSG00000182185	RAD51B	0.127554	0.514942
hsa03440	Homologous recombination	BRCA	ENSG00000145777	TSLP	ENSG00000108384	RAD51C	-0.074783	0.466822
hsa03440	Homologous recombination	BRCA	ENSG00000145777	TSLP	ENSG00000185379	RAD51D	-0.045209	0.363708
hsa03440	Homologous recombination	BRCA	ENSG00000145777	TSLP	ENSG00000002016	RAD52	0.183618	0.477829
hsa03440	Homologous recombination	BRCA	ENSG00000145777	TSLP	ENSG00000197275	RAD54B	-0.0331095	0.453048
hsa03440	Homologous recombination	BRCA	ENSG00000145777	TSLP	ENSG00000085999	RAD54L	0.0676496	0.033709
hsa03440	Homologous recombination	BRCA	ENSG00000145777	TSLP	ENSG00000101773	RBBP8	0.0423467	0.470003
hsa03440	Homologous recombination	BRCA	ENSG00000145777	TSLP	ENSG00000132383	RPA1	0.148014	0.403148
hsa03440	Homologous recombination	BRCA	ENSG00000145777	TSLP	ENSG00000117748	RPA2	0.142331	0.409479
hsa03440	Homologous recombination	BRCA	ENSG00000145777	TSLP	ENSG00000106399	RPA3	-0.0793785	0.459036
hsa03440	Homologous recombination	BRCA	ENSG00000145777	TSLP	ENSG00000204086	RPA4	0.0949908	-0.0315392
hsa03440	Homologous recombination	BRCA	ENSG00000145777	TSLP	ENSG00000127922	SEM1	0.0481696	0.173329
hsa03440	Homologous recombination	BRCA	ENSG00000145777	TSLP	ENSG00000106028	SSBP1	0.0654389	0.360745
hsa03440	Homologous recombination	BRCA	ENSG00000145777	TSLP	ENSG00000139351	SYCP3	-0.00110783	0.312491
hsa03440	Homologous recombination	BRCA	ENSG00000145777	TSLP	ENSG00000177302	TOP3A	0.0669974	0.352939
hsa03440	Homologous recombination	BRCA	ENSG00000145777	TSLP	ENSG00000100038	TOP3B	0.149088	0.30622
hsa03440	Homologous recombination	BRCA	ENSG00000145777	TSLP	ENSG00000163781	TOPBP1	0.0626817	0.416077
hsa03440	Homologous recombination	BRCA	ENSG00000145777	TSLP	ENSG00000087206	UIMC1	0.204872	0.386818
hsa03440	Homologous recombination	BRCA	ENSG00000145777	TSLP	ENSG00000196584	XRCC2	0.0466979	0.279866
hsa03440	Homologous recombination	BRCA	ENSG00000145777	TSLP	ENSG00000126215	XRCC3	0.120241	0.194053
hsa03440	Homologous recombination	BRCA	ENSG00000165197	VEGFD	ENSG00000163322	ABRAXAS1	0.150043	0.307674
hsa03440	Homologous recombination	BRCA	ENSG00000165197	VEGFD	ENSG00000149311	ATM	0.166603	0.279153
hsa03440	Homologous recombination	BRCA	ENSG00000165197	VEGFD	ENSG00000105393	BABAM1	-0.0493862	-0.0453195
hsa03440	Homologous recombination	BRCA	ENSG00000165197	VEGFD	ENSG00000158019	BABAM2	0.0582447	0.0752403
hsa03440	Homologous recombination	BRCA	ENSG00000165197	VEGFD	ENSG00000138376	BARD1	-0.0589648	0.104753
hsa03440	Homologous recombination	BRCA	ENSG00000165197	VEGFD	ENSG00000197299	BLM	-0.108323	0.201143
hsa03440	Homologous recombination	BRCA	ENSG00000165197	VEGFD	ENSG00000012048	BRCA1	-0.0786507	0.249097
hsa03440	Homologous recombination	BRCA	ENSG00000165197	VEGFD	ENSG00000139618	BRCA2	-0.084675	0.270478
hsa03440	Homologous recombination	BRCA	ENSG00000165197	VEGFD	ENSG00000185515	BRCC3	-0.042071	0.137806
hsa03440	Homologous recombination	BRCA	ENSG00000165197	VEGFD	ENSG00000136492	BRIP1	-0.0993817	0.243062
hsa03440	Homologous recombination	BRCA	ENSG00000165197	VEGFD	ENSG00000154920	EME1	-0.106779	0.178184
hsa03440	Homologous recombination	BRCA	ENSG00000165197	VEGFD	ENSG00000020922	MRE11	0.0484909	0.213686
hsa03440	Homologous recombination	BRCA	ENSG00000165197	VEGFD	ENSG00000172732	MUS81	0.0438663	0.00235301
hsa03440	Homologous recombination	BRCA	ENSG00000165197	VEGFD	ENSG00000104320	NBN	-0.0376925	0.171707
hsa03440	Homologous recombination	BRCA	ENSG00000165197	VEGFD	ENSG00000083093	PALB2	-0.0270547	0.171569
hsa03440	Homologous recombination	BRCA	ENSG00000165197	VEGFD	ENSG00000062822	POLD1	-0.0673432	0.00941102
hsa03440	Homologous recombination	BRCA	ENSG00000165197	VEGFD	ENSG00000106628	POLD2	-0.126264	0.0165339
hsa03440	Homologous recombination	BRCA	ENSG00000165197	VEGFD	ENSG00000077514	POLD3	-0.019986	0.190147
hsa03440	Homologous recombination	BRCA	ENSG00000165197	VEGFD	ENSG00000175482	POLD4	-0.0178824	-0.101157
hsa03440	Homologous recombination	BRCA	ENSG00000165197	VEGFD	ENSG00000113522	RAD50	0.0379251	0.227091
hsa03440	Homologous recombination	BRCA	ENSG00000165197	VEGFD	ENSG00000051180	RAD51	-0.166555	0.171059
hsa03440	Homologous recombination	BRCA	ENSG00000165197	VEGFD	ENSG00000182185	RAD51B	-0.00506368	-0.0941699
hsa03440	Homologous recombination	BRCA	ENSG00000165197	VEGFD	ENSG00000108384	RAD51C	-0.0912374	0.0966526
hsa03440	Homologous recombination	BRCA	ENSG00000165197	VEGFD	ENSG00000185379	RAD51D	-0.0285473	0.186368
hsa03440	Homologous recombination	BRCA	ENSG00000165197	VEGFD	ENSG00000002016	RAD52	0.063521	0.166431
hsa03440	Homologous recombination	BRCA	ENSG00000165197	VEGFD	ENSG00000197275	RAD54B	-0.140167	0.238005
hsa03440	Homologous recombination	BRCA	ENSG00000165197	VEGFD	ENSG00000085999	RAD54L	-0.13709	0.274172
hsa03440	Homologous recombination	BRCA	ENSG00000165197	VEGFD	ENSG00000101773	RBBP8	0.0100432	0.204458
hsa03440	Homologous recombination	BRCA	ENSG00000165197	VEGFD	ENSG00000132383	RPA1	0.00727384	0.130763
hsa03440	Homologous recombination	BRCA	ENSG00000165197	VEGFD	ENSG00000117748	RPA2	0.0345048	0.082484
hsa03440	Homologous recombination	BRCA	ENSG00000165197	VEGFD	ENSG00000106399	RPA3	-0.0539479	0.0553088
hsa03440	Homologous recombination	BRCA	ENSG00000165197	VEGFD	ENSG00000204086	RPA4	-0.0426898	0.087426
hsa03440	Homologous recombination	BRCA	ENSG00000165197	VEGFD	ENSG00000127922	SEM1	-0.108616	0.0366613
hsa03440	Homologous recombination	BRCA	ENSG00000165197	VEGFD	ENSG00000106028	SSBP1	-0.0934353	0.0720377
hsa03440	Homologous recombination	BRCA	ENSG00000165197	VEGFD	ENSG00000139351	SYCP3	0.0217203	-0.0450935
hsa03440	Homologous recombination	BRCA	ENSG00000165197	VEGFD	ENSG00000177302	TOP3A	-0.00169943	0.154704
hsa03440	Homologous recombination	BRCA	ENSG00000165197	VEGFD	ENSG00000100038	TOP3B	0.0632106	0.0964943
hsa03440	Homologous recombination	BRCA	ENSG00000165197	VEGFD	ENSG00000163781	TOPBP1	-0.052632	0.215547
hsa03440	Homologous recombination	BRCA	ENSG00000165197	VEGFD	ENSG00000087206	UIMC1	0.108739	0.0744604
hsa03440	Homologous recombination	BRCA	ENSG00000165197	VEGFD	ENSG00000196584	XRCC2	-0.108433	0.246279
hsa03440	Homologous recombination	BRCA	ENSG00000165197	VEGFD	ENSG00000126215	XRCC3	0.00550082	-0.0274821
hsa03440	Homologous recombination	COAD	ENSG00000163815	CLEC3B	ENSG00000163322	ABRAXAS1	0.111247	0.433399
hsa03440	Homologous recombination	COAD	ENSG00000163815	CLEC3B	ENSG00000149311	ATM	0.115473	0.398275
hsa03440	Homologous recombination	COAD	ENSG00000163815	CLEC3B	ENSG00000105393	BABAM1	0.118422	0.359708
hsa03440	Homologous recombination	COAD	ENSG00000163815	CLEC3B	ENSG00000158019	BABAM2	0.17203	0.225704
hsa03440	Homologous recombination	COAD	ENSG00000163815	CLEC3B	ENSG00000138376	BARD1	-0.00781686	0.127874
hsa03440	Homologous recombination	COAD	ENSG00000163815	CLEC3B	ENSG00000197299	BLM	0.010772	-0.248912
hsa03440	Homologous recombination	COAD	ENSG00000163815	CLEC3B	ENSG00000012048	BRCA1	-0.00874651	-0.0784024
hsa03440	Homologous recombination	COAD	ENSG00000163815	CLEC3B	ENSG00000139618	BRCA2	-0.0753076	-0.229162
hsa03440	Homologous recombination	COAD	ENSG00000163815	CLEC3B	ENSG00000185515	BRCC3	0.0568766	0.0648729
hsa03440	Homologous recombination	COAD	ENSG00000163815	CLEC3B	ENSG00000136492	BRIP1	-0.043549	-0.241688
hsa03440	Homologous recombination	COAD	ENSG00000163815	CLEC3B	ENSG00000154920	EME1	-0.0669012	-0.0242646
hsa03440	Homologous recombination	COAD	ENSG00000163815	CLEC3B	ENSG00000020922	MRE11	0.0677639	0.284293
hsa03440	Homologous recombination	COAD	ENSG00000163815	CLEC3B	ENSG00000172732	MUS81	0.107309	0.255571
hsa03440	Homologous recombination	COAD	ENSG00000163815	CLEC3B	ENSG00000104320	NBN	0.0938716	0.412405
hsa03440	Homologous recombination	COAD	ENSG00000163815	CLEC3B	ENSG00000083093	PALB2	0.0962844	0.296508
hsa03440	Homologous recombination	COAD	ENSG00000163815	CLEC3B	ENSG00000062822	POLD1	0.0338082	-0.115189
hsa03440	Homologous recombination	COAD	ENSG00000163815	CLEC3B	ENSG00000106628	POLD2	0.00687002	0.129132
hsa03440	Homologous recombination	COAD	ENSG00000163815	CLEC3B	ENSG00000077514	POLD3	0.0601498	0.310007
hsa03440	Homologous recombination	COAD	ENSG00000163815	CLEC3B	ENSG00000175482	POLD4	0.140866	-0.286259
hsa03440	Homologous recombination	COAD	ENSG00000163815	CLEC3B	ENSG00000113522	RAD50	0.0870016	0.110258
hsa03440	Homologous recombination	COAD	ENSG00000163815	CLEC3B	ENSG00000051180	RAD51	-0.0414249	-0.0883534
hsa03440	Homologous recombination	COAD	ENSG00000163815	CLEC3B	ENSG00000182185	RAD51B	-0.0118351	0.350909
hsa03440	Homologous recombination	COAD	ENSG00000163815	CLEC3B	ENSG00000108384	RAD51C	0.048827	0.408948
hsa03440	Homologous recombination	COAD	ENSG00000163815	CLEC3B	ENSG00000185379	RAD51D	0.107427	0.454381
hsa03440	Homologous recombination	COAD	ENSG00000163815	CLEC3B	ENSG00000002016	RAD52	0.0653301	-0.114864
hsa03440	Homologous recombination	COAD	ENSG00000163815	CLEC3B	ENSG00000197275	RAD54B	-0.0528174	0.204489
hsa03440	Homologous recombination	COAD	ENSG00000163815	CLEC3B	ENSG00000085999	RAD54L	-0.0246284	-0.202134
hsa03440	Homologous recombination	COAD	ENSG00000163815	CLEC3B	ENSG00000101773	RBBP8	0.043749	0.125884
hsa03440	Homologous recombination	COAD	ENSG00000163815	CLEC3B	ENSG00000132383	RPA1	0.129406	0.307584
hsa03440	Homologous recombination	COAD	ENSG00000163815	CLEC3B	ENSG00000117748	RPA2	0.0453989	0.303486
hsa03440	Homologous recombination	COAD	ENSG00000163815	CLEC3B	ENSG00000106399	RPA3	0.0209479	0.122483
hsa03440	Homologous recombination	COAD	ENSG00000163815	CLEC3B	ENSG00000204086	RPA4	-0.169513	-0.2174
hsa03440	Homologous recombination	COAD	ENSG00000163815	CLEC3B	ENSG00000127922	SEM1	0.082739	0.219212
hsa03440	Homologous recombination	COAD	ENSG00000163815	CLEC3B	ENSG00000106028	SSBP1	0.0446834	0.260947
hsa03440	Homologous recombination	COAD	ENSG00000163815	CLEC3B	ENSG00000139351	SYCP3	-0.104272	-0.228797
hsa03440	Homologous recombination	COAD	ENSG00000163815	CLEC3B	ENSG00000177302	TOP3A	0.129815	0.118043
hsa03440	Homologous recombination	COAD	ENSG00000163815	CLEC3B	ENSG00000100038	TOP3B	0.111319	-0.0798693
hsa03440	Homologous recombination	COAD	ENSG00000163815	CLEC3B	ENSG00000163781	TOPBP1	0.0594802	-0.0202963
hsa03440	Homologous recombination	COAD	ENSG00000163815	CLEC3B	ENSG00000087206	UIMC1	0.130363	0.383771
hsa03440	Homologous recombination	COAD	ENSG00000163815	CLEC3B	ENSG00000196584	XRCC2	-0.0668505	-0.0211093
hsa03440	Homologous recombination	COAD	ENSG00000163815	CLEC3B	ENSG00000126215	XRCC3	-0.0304387	0.186964
hsa03440	Homologous recombination	COAD	ENSG00000168079	SCARA5	ENSG00000163322	ABRAXAS1	0.0668015	0.337769
hsa03440	Homologous recombination	COAD	ENSG00000168079	SCARA5	ENSG00000149311	ATM	0.107136	0.62118
[truncated: 3,889 more rows]

## Sheet: Supplementary Table S20
																	Secondary Gene Differential Expression					Core Gene Differential Expression
Cancer	Core Gene	Core Gene Name	Secondary Gene	Secondary Gene Name	KEGG GeneSet	Pathway Class	Pathway Name	Correlation	Correlation p-value	Tumor Correlation	Tumor Correlation p-value	Normal Correlation	Normal Correlation p-value	Differential Correlation	Differential Correlation Sig	Is Differential Correlation Sig	logFC	AveExpr	t	P.Value	adj.P.Val	logFC_Core	AveExpr_Core	t_Core	P.Value_Core	adj.P.Val_Core
BRCA	ENSG00000104824	HNRNPL	ENSG00000011198	ABHD5	hsa04923	Organismal Systems; Endocrine system	Regulation of lipolysis in adipocytes	0.38413	8.27526e-42	0.533027	1.80309e-77	-0.282954	0.00262015	0.815981	0.602142	Yes	-0.557833	4.42772	0	1	1	0.520747	7.69023	0	1	1
BRCA	ENSG00000104824	HNRNPL	ENSG00000014641	MDH1	hsa00630	Metabolism; Carbohydrate metabolism	Glyoxylate and dicarboxylate metabolism	0.388127	1.01717e-42	0.530991	8.69735e-77	-0.374145	5.22832e-05	0.905136	0.602142	Yes	-0.335167	6.98017	0	1	1	0.520747	7.69023	0	1	1
BRCA	ENSG00000104824	HNRNPL	ENSG00000050628	PTGER3	hsa04923	Organismal Systems; Endocrine system	Regulation of lipolysis in adipocytes	0.0700611	0.0173929	0.180606	4.39821e-09	-0.551727	3.47133e-10	0.732332	0.602142	Yes	-1.82757	4.40999	-5.04768	2.59587e-07	2.52492e-06	0.520747	7.69023	0	1	1
BRCA	ENSG00000104824	HNRNPL	ENSG00000060688	SNRNP40	hsa03040	Genetic Information Processing; Transcription	Spliceosome	0.663887	2.65417e-147	0.630405	2.06357e-116	0.941798	2.01429e-53	0.311393	0.602142	No	0.375305	5.39539	0	1	1	0.520747	7.69023	0	1	1
BRCA	ENSG00000104824	HNRNPL	ENSG00000062485	CS	hsa00630	Metabolism; Carbohydrate metabolism	Glyoxylate and dicarboxylate metabolism	0.491641	3.83535e-71	0.579335	2.35562e-94	-0.436751	1.64885e-06	1.01609	0.602142	Yes	-0.236459	7.45131	0	1	1	0.520747	7.69023	0	1	1
BRCA	ENSG00000104824	HNRNPL	ENSG00000065135	GNAI3	hsa04923	Organismal Systems; Endocrine system	Regulation of lipolysis in adipocytes	0.625701	3.33759e-126	0.58886	3.58368e-98	0.872291	1.18507e-35	0.283431	0.602142	No	0.387069	6.84577	0	1	1	0.520747	7.69023	0	1	1
BRCA	ENSG00000104824	HNRNPL	ENSG00000067596	DHX8	hsa03040	Genetic Information Processing; Transcription	Spliceosome	0.630484	1.10306e-128	0.61505	2.36745e-109	0.943434	4.44834e-54	0.328385	0.602142	No	0.153947	6.07689	0	1	1	0.520747	7.69023	0	1	1
BRCA	ENSG00000104824	HNRNPL	ENSG00000074416	MGLL	hsa04923	Organismal Systems; Endocrine system	Regulation of lipolysis in adipocytes	-0.202161	4.33648e-12	0.0746639	0.0159759	-0.59174	7.96524e-12	0.666404	0.602142	Yes	-2.08619	6.12758	-9.90645	1.46242e-22	3.16024e-21	0.520747	7.69023	0	1	1
BRCA	ENSG00000104824	HNRNPL	ENSG00000075239	ACAT1	hsa00071	Metabolism; Lipid metabolism	Fatty acid degradation	0.126794	1.58664e-05	0.243027	1.84651e-15	-0.616168	6.08907e-13	0.859195	0.602142	Yes	-0.686998	5.70442	0	0.99999	1	0.520747	7.69023	0	1	1
BRCA	ENSG00000104824	HNRNPL	ENSG00000075239	ACAT1	hsa00630	Metabolism; Carbohydrate metabolism	Glyoxylate and dicarboxylate metabolism	0.126794	1.58664e-05	0.243027	1.84651e-15	-0.616168	6.08907e-13	0.859195	0.602142	Yes	-0.686998	5.70442	0	0.99999	1	0.520747	7.69023	0	1	1
BRCA	ENSG00000104824	HNRNPL	ENSG00000079435	LIPE	hsa04923	Organismal Systems; Endocrine system	Regulation of lipolysis in adipocytes	-0.324485	1.18688e-29	-0.0207955	0.502716	-0.6822	1.66582e-16	0.661405	0.602142	Yes	-4.09368	3.75861	-22.7559	2.63555e-95	5.82347e-93	0.520747	7.69023	0	1	1
BRCA	ENSG00000104824	HNRNPL	ENSG00000083807	SLC27A5	hsa03320	Organismal Systems; Endocrine system	PPAR signaling pathway	0.127433	1.43635e-05	0.0577153	0.0626776	0.752866	1.59116e-21	0.695151	0.602142	Yes	0.348389	2.60357	0	1	1	0.520747	7.69023	0	1	1
BRCA	ENSG00000104824	HNRNPL	ENSG00000086589	RBM22	hsa03040	Genetic Information Processing; Transcription	Spliceosome	0.631104	5.21893e-129	0.634867	1.54132e-118	0.897877	1.23286e-40	0.26301	0.602142	No	-0.0260056	5.77219	0	1	1	0.520747	7.69023	0	1	1
BRCA	ENSG00000104824	HNRNPL	ENSG00000092199	HNRNPC	hsa03040	Genetic Information Processing; Transcription	Spliceosome	0.781413	8.95157e-238	0.74775	5.47971e-187	0.915626	6.08314e-45	0.167876	0.602142	No	0.534933	8.80357	0	1	1	0.520747	7.69023	0	1	1
BRCA	ENSG00000104824	HNRNPL	ENSG00000095637	SORBS1	hsa03320	Organismal Systems; Endocrine system	PPAR signaling pathway	-0.275047	1.92018e-21	0.155158	4.89028e-07	-0.609725	1.22571e-12	0.764883	0.602142	Yes	-3.23183	5.62288	-20.8077	3.21237e-82	4.50666e-80	0.520747	7.69023	0	1	1
BRCA	ENSG00000104824	HNRNPL	ENSG00000099783	HNRNPM	hsa03040	Genetic Information Processing; Transcription	Spliceosome	0.730596	8.9685e-193	0.69948	8.97466e-154	0.894866	5.52695e-40	0.195387	0.602142	No	0.439554	7.8031	0	1	1	0.520747	7.69023	0	1	1
BRCA	ENSG00000104824	HNRNPL	ENSG00000100603	SNW1	hsa03040	Genetic Information Processing; Transcription	Spliceosome	0.650754	1.06025e-139	0.638994	1.54576e-120	0.925455	9.31572e-48	0.286461	0.602142	No	0.0873513	6.12473	0	1	1	0.520747	7.69023	0	1	1
BRCA	ENSG00000104824	HNRNPL	ENSG00000105647	PIK3R2	hsa04923	Organismal Systems; Endocrine system	Regulation of lipolysis in adipocytes	0.191162	6.08505e-11	0.085092	0.00601174	0.724578	2.49924e-19	0.639486	0.602142	Yes	1.13907	0.343738	1.58188	0.0569751	0.302052	0.520747	7.69023	0	1	1
BRCA	ENSG00000104824	HNRNPL	ENSG00000108883	EFTUD2	hsa03040	Genetic Information Processing; Transcription	Spliceosome	0.643795	7.98011e-136	0.610054	3.87297e-107	0.93567	3.99259e-51	0.325617	0.602142	No	0.435144	6.70205	0	1	1	0.520747	7.69023	0	1	1
BRCA	ENSG00000104824	HNRNPL	ENSG00000109606	DHX15	hsa03040	Genetic Information Processing; Transcription	Spliceosome	0.685612	9.19095e-161	0.665787	2.69726e-134	0.887734	1.62245e-38	0.221947	0.602142	No	0.313856	7.14953	0	1	1	0.520747	7.69023	0	1	1
BRCA	ENSG00000104824	HNRNPL	ENSG00000111275	ALDH2	hsa00071	Metabolism; Lipid metabolism	Fatty acid degradation	-0.237361	3.22787e-16	0.0809846	0.00894668	-0.679017	2.59819e-16	0.760001	0.602142	Yes	-1.86211	6.34758	-7.71185	1.33276e-14	2.02774e-13	0.520747	7.69023	0	1	1
BRCA	ENSG00000104824	HNRNPL	ENSG00000111786	SRSF9	hsa03040	Genetic Information Processing; Transcription	Spliceosome	0.643972	6.37882e-136	0.588922	3.38314e-98	0.890706	4.08348e-39	0.301784	0.602142	No	0.710849	6.18158	0	1	1	0.520747	7.69023	0	1	1
BRCA	ENSG00000104824	HNRNPL	ENSG00000112081	SRSF3	hsa03040	Genetic Information Processing; Transcription	Spliceosome	0.754475	1.52389e-212	0.765799	1.97728e-201	0.873202	8.23063e-36	0.107402	0.602142	No	0.0878028	8.03837	0	1	1	0.520747	7.69023	0	1	1
BRCA	ENSG00000104824	HNRNPL	ENSG00000113396	SLC27A6	hsa03320	Organismal Systems; Endocrine system	PPAR signaling pathway	0.0173898	0.555437	0.0930121	0.00266543	0.809477	5.8315e-27	0.716465	0.602142	Yes	-3.36601	0.109849	-12.7694	2.51072e-35	8.56779e-34	0.520747	7.69023	0	1	1
BRCA	ENSG00000104824	HNRNPL	ENSG00000113649	TCERG1	hsa03040	Genetic Information Processing; Transcription	Spliceosome	0.629663	2.95921e-128	0.62514	6.02287e-114	0.818636	5.18063e-28	0.193497	0.602142	No	0.140646	5.71987	0	1	1	0.520747	7.69023	0	1	1
BRCA	ENSG00000104824	HNRNPL	ENSG00000113790	EHHADH	hsa03320	Organismal Systems; Endocrine system	PPAR signaling pathway	0.228757	3.83277e-15	0.369311	5.49976e-35	-0.25321	0.00733189	0.622521	0.602142	Yes	-1.02669	3.36828	-0.329342	0.370978	1	0.520747	7.69023	0	1	1
BRCA	ENSG00000104824	HNRNPL	ENSG00000113790	EHHADH	hsa00071	Metabolism; Lipid metabolism	Fatty acid degradation	0.228757	3.83277e-15	0.369311	5.49976e-35	-0.25321	0.00733189	0.622521	0.602142	Yes	-1.02669	3.36828	-0.329342	0.370978	1	0.520747	7.69023	0	1	1
BRCA	ENSG00000104824	HNRNPL	ENSG00000115361	ACADL	hsa03320	Organismal Systems; Endocrine system	PPAR signaling pathway	-0.271844	5.76796e-21	-0.0587709	0.0580161	-0.674259	4.99681e-16	0.615488	0.602142	Yes	-4.72197	-1.61963	-20.5341	2.01313e-80	2.60382e-78	0.520747	7.69023	0	1	1
BRCA	ENSG00000104824	HNRNPL	ENSG00000115361	ACADL	hsa00071	Metabolism; Lipid metabolism	Fatty acid degradation	-0.271844	5.76796e-21	-0.0587709	0.0580161	-0.674259	4.99681e-16	0.615488	0.602142	Yes	-4.72197	-1.61963	-20.5341	2.01313e-80	2.60382e-78	0.520747	7.69023	0	1	1
BRCA	ENSG00000104824	HNRNPL	ENSG00000115875	SRSF7	hsa03040	Genetic Information Processing; Transcription	Spliceosome	0.714292	1.86657e-180	0.724241	6.32433e-170	0.861606	7.00393e-34	0.137365	0.602142	No	0.0732534	6.83218	0	1	1	0.520747	7.69023	0	1	1
BRCA	ENSG00000104824	HNRNPL	ENSG00000116752	BCAS2	hsa03040	Genetic Information Processing; Transcription	Spliceosome	0.248013	1.31323e-17	0.238482	6.28743e-15	0.843849	3.05247e-31	0.605367	0.602142	Yes	0.115116	5.17203	0	1	1	0.520747	7.69023	0	1	1
BRCA	ENSG00000104824	HNRNPL	ENSG00000119953	SMNDC1	hsa03040	Genetic Information Processing; Transcription	Spliceosome	0.705307	4.97662e-174	0.702979	5.92064e-156	0.791696	4.50134e-25	0.0887166	0.602142	No	0.131488	5.04983	0	1	1	0.520747	7.69023	0	1	1
BRCA	ENSG00000104824	HNRNPL	ENSG00000121691	CAT	hsa00630	Metabolism; Carbohydrate metabolism	Glyoxylate and dicarboxylate metabolism	-0.0432398	0.142458	0.381019	2.63183e-37	-0.614777	7.09132e-13	0.995796	0.602142	Yes	-1.73985	6.40107	-11.2118	4.56577e-28	1.21061e-26	0.520747	7.69023	0	1	1
BRCA	ENSG00000104824	HNRNPL	ENSG00000122729	ACO1	hsa00630	Metabolism; Carbohydrate metabolism	Glyoxylate and dicarboxylate metabolism	-0.136118	3.5421e-06	0.291792	7.03304e-22	-0.699396	1.36544e-17	0.991188	0.602142	Yes	-1.5155	5.59765	-7.33487	2.08414e-13	3.01479e-12	0.520747	7.69023	0	1	1
BRCA	ENSG00000104824	HNRNPL	ENSG00000124253	PCK1	hsa03320	Organismal Systems; Endocrine system	PPAR signaling pathway	-0.297074	6.64507e-25	-0.0130099	0.675018	-0.639348	4.28455e-14	0.626338	0.602142	Yes	-5.77463	-0.825854	-22.8148	1.04256e-95	2.36268e-93	0.520747	7.69023	0	1	1
BRCA	ENSG00000104824	HNRNPL	ENSG00000124380	SNRNP27	hsa03040	Genetic Information Processing; Transcription	Spliceosome	0.625708	3.31326e-126	0.631139	9.2726e-117	0.67569	4.11014e-16	0.044551	0.602142	No	0.00334625	4.75329	0	1	1	0.520747	7.69023	0	1	1
BRCA	ENSG00000104824	HNRNPL	ENSG00000125676	THOC2	hsa03040	Genetic Information Processing; Transcription	Spliceosome	0.626544	1.2289e-126	0.610315	2.97289e-107	0.822373	1.85469e-28	0.212058	0.602142	No	0.224871	6.24306	0	1	1	0.520747	7.69023	0	1	1
BRCA	ENSG00000104824	HNRNPL	ENSG00000127884	ECHS1	hsa00071	Metabolism; Lipid metabolism	Fatty acid degradation	0.201946	4.57357e-12	0.282868	1.32313e-20	-0.51073	1.02251e-08	0.793597	0.602142	Yes	-0.213318	6.94543	0	1	1	0.520747	7.69023	0	1	1
BRCA	ENSG00000104824	HNRNPL	ENSG00000127955	GNAI1	hsa04923	Organismal Systems; Endocrine system	Regulation of lipolysis in adipocytes	-0.16461	1.9167e-08	0.189769	6.76022e-10	-0.635304	6.9187e-14	0.825072	0.602142	Yes	-2.41304	3.54094	-16.0889	5.23997e-53	3.18665e-51	0.520747	7.69023	0	1	1
BRCA	ENSG00000104824	HNRNPL	ENSG00000129467	ADCY4	hsa04923	Organismal Systems; Endocrine system	Regulation of lipolysis in adipocytes	-0.167222	1.13112e-08	0.0114326	0.712547	0.016893	0.860312	0.0054604	0.602142	No	-1.90779	3.1857	-11.2476	3.16865e-28	8.42695e-27	0.520747	7.69023	0	1	1
BRCA	ENSG00000104824	HNRNPL	ENSG00000130332	LSM7	hsa03040	Genetic Information Processing; Transcription	Spliceosome	0.199234	8.8904e-12	0.105751	0.000632032	0.711306	2.171e-18	0.605555	0.602142	Yes	0.902639	4.65328	0	0.873858	1	0.520747	7.69023	0	1	1
BRCA	ENSG00000104824	HNRNPL	ENSG00000131069	ACSS2	hsa00630	Metabolism; Carbohydrate metabolism	Glyoxylate and dicarboxylate metabolism	-0.0648359	0.0277692	0.252974	1.15716e-16	-0.552285	3.30444e-10	0.805259	0.602142	Yes	-1.44395	5.46039	-7.19496	5.60764e-13	7.89207e-12	0.520747	7.69023	0	1	1
BRCA	ENSG00000104824	HNRNPL	ENSG00000132170	PPARG	hsa03320	Organismal Systems; Endocrine system	PPAR signaling pathway	-0.323858	1.54366e-29	-0.000562772	0.985531	-0.73479	4.33901e-20	0.734227	0.602142	Yes	-3.088	2.98289	-21.329	1.13134e-85	1.724e-83	0.520747	7.69023	0	1	1
BRCA	ENSG00000104824	HNRNPL	ENSG00000135218	CD36	hsa03320	Organismal Systems; Endocrine system	PPAR signaling pathway	-0.331793	5.27935e-31	-0.0348866	0.260763	-0.690564	5.04274e-17	0.655677	0.602142	Yes	-4.67435	5.44286	-21.419	2.84515e-86	4.51731e-84	0.520747	7.69023	0	1	1
BRCA	ENSG00000104824	HNRNPL	ENSG00000135486	HNRNPA1	hsa03040	Genetic Information Processing; Transcription	Spliceosome	0.640245	6.93681e-134	0.630064	2.98912e-116	0.900355	3.4604e-41	0.270291	0.602142	No	0.14261	9.12387	0	1	1	0.520747	7.69023	0	1	1
BRCA	ENSG00000104824	HNRNPL	ENSG00000135821	GLUL	hsa00630	Metabolism; Carbohydrate metabolism	Glyoxylate and dicarboxylate metabolism	0.291113	6.16104e-24	0.294333	2.9916e-22	-0.317406	0.000687692	0.611739	0.602142	Yes	0.179662	9.98455	0	1	1	0.520747	7.69023	0	1	1
BRCA	ENSG00000104824	HNRNPL	ENSG00000136450	SRSF1	hsa03040	Genetic Information Processing; Transcription	Spliceosome	0.812279	1.62646e-271	0.784126	1.70475e-217	0.918436	1.03695e-45	0.13431	0.602142	No	0.605006	7.58835	0	1	1	0.520747	7.69023	0	1	1
BRCA	ENSG00000104824	HNRNPL	ENSG00000136527	TRA2B	hsa03040	Genetic Information Processing; Transcription	Spliceosome	0.748932	9.3617e-208	0.750936	1.90598e-189	0.913303	2.5083e-44	0.162367	0.602142	No	0.0925517	7.01633	0	1	1	0.520747	7.69023	0	1	1
BRCA	ENSG00000104824	HNRNPL	ENSG00000136937	NCBP1	hsa03040	Genetic Information Processing; Transcription	Spliceosome	0.674649	7.95675e-154	0.646815	2.07252e-124	0.863698	3.23914e-34	0.216883	0.602142	No	0.462062	5.73866	0	1	1	0.520747	7.69023	0	1	1
BRCA	ENSG00000104824	HNRNPL	ENSG00000138796	HADH	hsa00071	Metabolism; Lipid metabolism	Fatty acid degradation	0.188824	1.04605e-10	0.409624	2.18592e-43	-0.519578	5.11595e-09	0.929202	0.602142	Yes	-1.06693	6.18329	-1.10891	0.13385	0.650363	0.520747	7.69023	0	1	1
BRCA	ENSG00000104824	HNRNPL	ENSG00000143171	RXRG	hsa03320	Organismal Systems; Endocrine system	PPAR signaling pathway	-0.171529	4.65592e-09	-0.00484882	0.87583	-0.565631	9.9e-11	0.560782	0.602142	No	-2.96975	-2.25029	-13.3041	5.56314e-38	2.07172e-36	0.520747	7.69023	0	1	1
BRCA	ENSG00000104824	HNRNPL	ENSG00000144028	SNRNP200	hsa03040	Genetic Information Processing; Transcription	Spliceosome	0.63902	3.19127e-133	0.627125	7.1763e-115	0.896771	2.15134e-40	0.269646	0.602142	No	0.148686	8.30454	0	1	1	0.520747	7.69023	0	1	1
BRCA	ENSG00000104824	HNRNPL	ENSG00000145020	AMT	hsa00630	Metabolism; Carbohydrate metabolism	Glyoxylate and dicarboxylate metabolism	0.0266504	0.366142	0.0807551	0.00914321	0.693015	3.52593e-17	0.61226	0.602142	Yes	-1.28318	2.23326	-3.04899	0.00117418	0.00814158	0.520747	7.69023	0	1	1
BRCA	ENSG00000104824	HNRNPL	ENSG00000145833	DDX46	hsa03040	Genetic Information Processing; Transcription	Spliceosome	0.700002	2.38631e-170	0.69292	9.04415e-150	0.872851	9.4743e-36	0.179931	0.602142	No	0.177996	6.25497	0	1	1	0.520747	7.69023	0	1	1
BRCA	ENSG00000104824	HNRNPL	ENSG00000147274	RBMX	hsa03040	Genetic Information Processing; Transcription	Spliceosome	0.76678	1.20671e-223	0.787856	5.85883e-221	0.908468	4.22831e-43	0.120611	0.602142	No	0.0708194	7.52819	0	1	1	0.520747	7.69023	0	1	1
BRCA	ENSG00000104824	HNRNPL	ENSG00000151726	ACSL1	hsa03320	Organismal Systems; Endocrine system	PPAR signaling pathway	-0.236993	3.59552e-16	0.110505	0.000354189	-0.686536	9.01158e-17	0.797041	0.602142	Yes	-2.27137	6.57899	-11.0876	1.61013e-27	4.20616e-26	0.520747	7.69023	0	1	1
BRCA	ENSG00000104824	HNRNPL	ENSG00000151726	ACSL1	hsa00071	Metabolism; Lipid metabolism	Fatty acid degradation	-0.236993	3.59552e-16	0.110505	0.000354189	-0.686536	9.01158e-17	0.797041	0.602142	Yes	-2.27137	6.57899	-11.0876	1.61013e-27	4.20616e-26	0.520747	7.69023	0	1	1
BRCA	ENSG00000104824	HNRNPL	ENSG00000152270	PDE3B	hsa04923	Organismal Systems; Endocrine system	Regulation of lipolysis in adipocytes	-0.296282	8.96325e-25	0.0742314	0.0165991	-0.742216	1.15358e-20	0.816448	0.602142	Yes	-2.98043	2.32398	-15.0145	5.53123e-47	2.84226e-45	0.520747	7.69023	0	1	1
BRCA	ENSG00000104824	HNRNPL	ENSG00000153187	HNRNPU	hsa03040	Genetic Information Processing; Transcription	Spliceosome	0.797343	1.86546e-254	0.768345	1.42605e-203	0.943034	6.46215e-54	0.174689	0.602142	No	0.579611	9.12476	0	1	1	0.520747	7.69023	0	1	1
BRCA	ENSG00000104824	HNRNPL	ENSG00000161533	ACOX1	hsa03320	Organismal Systems; Endocrine system	PPAR signaling pathway	0.348479	3.13248e-34	0.440586	1.13866e-50	-0.20467	0.0311786	0.645256	0.602142	Yes	-0.448464	6.30017	0	1	1	0.520747	7.69023	0	1	1
BRCA	ENSG00000104824	HNRNPL	ENSG00000161533	ACOX1	hsa00071	Metabolism; Lipid metabolism	Fatty acid degradation	0.348479	3.13248e-34	0.440586	1.13866e-50	-0.20467	0.0311786	0.645256	0.602142	Yes	-0.448464	6.30017	0	1	1	0.520747	7.69023	0	1	1
BRCA	ENSG00000104824	HNRNPL	ENSG00000161547	SRSF2	hsa03040	Genetic Information Processing; Transcription	Spliceosome	0.739091	1.47541e-199	0.712738	3.29531e-162	0.843185	3.77416e-31	0.130447	0.602142	No	0.391829	7.01624	0	1	1	0.520747	7.69023	0	1	1
BRCA	ENSG00000104824	HNRNPL	ENSG00000163714	U2SURP	hsa03040	Genetic Information Processing; Transcription	Spliceosome	0.613131	6.96275e-120	0.625694	3.33099e-114	0.766498	1.08271e-22	0.140804	0.602142	No	0.0136335	6.7103	0	1	1	0.520747	7.69023	0	1	1
BRCA	ENSG00000104824	HNRNPL	ENSG00000164687	FABP5	hsa03320	Organismal Systems; Endocrine system	PPAR signaling pathway	0.0199091	0.499632	0.0679657	0.028323	-0.600317	3.31039e-12	0.668283	0.602142	Yes	-1.13116	3.2014	-1.06833	0.142797	0.689539	0.520747	7.69023	0	1	1
BRCA	ENSG00000104824	HNRNPL	ENSG00000165119	HNRNPK	hsa03040	Genetic Information Processing; Transcription	Spliceosome	0.806354	1.43242e-264	0.788411	1.76629e-221	0.948344	3.60419e-56	0.159933	0.602142	No	0.319764	9.33616	0	1	1	0.520747	7.69023	0	1	1
BRCA	ENSG00000104824	HNRNPL	ENSG00000165269	AQP7	hsa03320	Organismal Systems; Endocrine system	PPAR signaling pathway	-0.348349	3.32503e-34	-0.0923529	0.00285885	-0.723232	3.12948e-19	0.630879	0.602142	Yes	-5.7652	0.577249	-28.773	5.13659e-138	7.16825e-135	0.520747	7.69023	0	1	1
BRCA	ENSG00000104824	HNRNPL	ENSG00000165269	AQP7	hsa04923	Organismal Systems; Endocrine system	Regulation of lipolysis in adipocytes	-0.348349	3.32503e-34	-0.0923529	0.00285885	-0.723232	3.12948e-19	0.630879	0.602142	Yes	-5.7652	0.577249	-28.773	5.13659e-138	7.16825e-135	0.520747	7.69023	0	1	1
BRCA	ENSG00000104824	HNRNPL	ENSG00000166819	PLIN1	hsa03320	Organismal Systems; Endocrine system	PPAR signaling pathway	-0.348769	2.74249e-34	-0.0704499	0.0230185	-0.728599	1.26622e-19	0.658149	0.602142	Yes	-5.88699	3.36513	-25.4781	2.73565e-114	1.15136e-111	0.520747	7.69023	0	1	1
BRCA	ENSG00000104824	HNRNPL	ENSG00000166819	PLIN1	hsa04923	Organismal Systems; Endocrine system	Regulation of lipolysis in adipocytes	-0.348769	2.74249e-34	-0.0704499	0.0230185	-0.728599	1.26622e-19	0.658149	0.602142	Yes	-5.88699	3.36513	-25.4781	2.73565e-114	1.15136e-111	0.520747	7.69023	0	1	1
BRCA	ENSG00000104824	HNRNPL	ENSG00000167315	ACAA2	hsa00071	Metabolism; Lipid metabolism	Fatty acid degradation	0.143633	9.8216e-07	0.377638	1.25877e-36	-0.634251	7.8283e-14	1.01189	0.602142	Yes	-1.04254	5.50748	-0.604192	0.272917	1	0.520747	7.69023	0	1	1
BRCA	ENSG00000104824	HNRNPL	ENSG00000167676	PLIN4	hsa03320	Organismal Systems; Endocrine system	PPAR signaling pathway	-0.300795	1.61125e-25	-0.0728055	0.0188072	-0.519362	5.2042e-09	0.446557	0.602142	No	-5.68095	4.35795	-23.3365	2.7112e-99	6.78183e-97	0.520747	7.69023	0	1	1
BRCA	ENSG00000104824	HNRNPL	ENSG00000167772	ANGPTL4	hsa03320	Organismal Systems; Endocrine system	PPAR signaling pathway	-0.141925	1.3224e-06	-0.00546146	0.860293	-0.330316	0.000399179	0.324855	0.602142	No	-2.48437	3.29444	-10.5443	3.49474e-25	8.31804e-24	0.520747	7.69023	0	1	1
BRCA	ENSG00000104824	HNRNPL	ENSG00000168883	USP39	hsa03040	Genetic Information Processing; Transcription	Spliceosome	0.626621	1.12105e-126	0.578937	3.38036e-94	0.944645	1.41398e-54	0.365708	0.602142	No	0.525122	6.0007	0	1	1	0.520747	7.69023	0	1	1
BRCA	ENSG00000104824	HNRNPL	ENSG00000169252	ADRB2	hsa04923	Organismal Systems; Endocrine system	Regulation of lipolysis in adipocytes	-0.269468	1.29236e-20	0.00642367	0.836002	-0.377806	4.35197e-05	0.38423	0.602142	No	-3.05755	1.1252	-20.7789	4.97228e-82	6.86666e-80	0.520747	7.69023	0	1	1
BRCA	ENSG00000104824	HNRNPL	ENSG00000169418	NPR1	hsa04923	Organismal Systems; Endocrine system	Regulation of lipolysis in adipocytes	-0.335179	1.21235e-31	-0.0217009	0.484296	-0.656862	4.94175e-15	0.635161	0.602142	Yes	-3.33948	3.16194	-25.4984	1.96398e-114	8.3992e-112	0.520747	7.69023	0	1	1
BRCA	ENSG00000104824	HNRNPL	ENSG00000169564	PCBP1	hsa03040	Genetic Information Processing; Transcription	Spliceosome	0.616264	1.96977e-121	0.592074	1.72697e-99	0.642343	2.99081e-14	0.0502687	0.602142	No	0.251635	7.30828	0	1	1	0.520747	7.69023	0	1	1
BRCA	ENSG00000104824	HNRNPL	ENSG00000170144	HNRNPA3	hsa03040	Genetic Information Processing; Transcription	Spliceosome	0.724458	4.95026e-188	0.708861	1.08135e-159	0.931257	1.31751e-49	0.222396	0.602142	No	0.215168	8.09347	0	1	1	0.520747	7.69023	0	1	1
BRCA	ENSG00000104824	HNRNPL	ENSG00000170323	FABP4	hsa03320	Organismal Systems; Endocrine system	PPAR signaling pathway	-0.347529	4.84075e-34	-0.0826532	0.00762751	-0.723373	3.057e-19	0.64072	0.602142	Yes	-6.07299	3.92888	-23.0177	4.23797e-97	1.00396e-94	0.520747	7.69023	0	1	1
BRCA	ENSG00000104824	HNRNPL	ENSG00000170323	FABP4	hsa04923	Organismal Systems; Endocrine system	Regulation of lipolysis in adipocytes	-0.347529	4.84075e-34	-0.0826532	0.00762751	-0.723373	3.057e-19	0.64072	0.602142	Yes	-6.07299	3.92888	-23.0177	4.23797e-97	1.00396e-94	0.520747	7.69023	0	1	1
BRCA	ENSG00000104824	HNRNPL	ENSG00000174243	DDX23	hsa03040	Genetic Information Processing; Transcription	Spliceosome	0.639714	1.34515e-133	0.600721	4.162e-103	0.894348	7.1242e-40	0.293627	0.602142	No	0.428974	6.96234	0	1	1	0.520747	7.69023	0	1	1
BRCA	ENSG00000104824	HNRNPL	ENSG00000175445	LPL	hsa03320	Organismal Systems; Endocrine system	PPAR signaling pathway	-0.336581	6.55835e-32	-0.0156854	0.613205	-0.734932	4.23223e-20	0.719247	0.602142	Yes	-4.5828	4.70853	-25.1004	1.29131e-111	4.82239e-109	0.520747	7.69023	0	1	1
BRCA	ENSG00000104824	HNRNPL	ENSG00000176485	PLAAT3	hsa04923	Organismal Systems; Endocrine system	Regulation of lipolysis in adipocytes	-0.0116309	0.693323	0.134868	1.26442e-05	-0.658613	3.95093e-15	0.793481	0.602142	Yes	-1.21635	6.14603	-1.77358	0.0381983	0.209511	0.520747	7.69023	0	1	1
BRCA	ENSG00000104824	HNRNPL	ENSG00000176974	SHMT1	hsa00630	Metabolism; Carbohydrate metabolism	Glyoxylate and dicarboxylate metabolism	0.255528	1.24979e-18	0.445518	6.68118e-52	-0.192764	0.0426667	0.638282	0.602142	Yes	-0.947615	4.93271	0	0.79681	1	0.520747	7.69023	0	1	1
BRCA	ENSG00000104824	HNRNPL	ENSG00000177666	PNPLA2	hsa04923	Organismal Systems; Endocrine system	Regulation of lipolysis in adipocytes	-0.138454	2.39446e-06	0.188685	8.47813e-10	-0.634565	7.54558e-14	0.82325	0.602142	Yes	-1.42489	6.87411	-4.98576	3.55796e-07	3.43052e-06	0.520747	7.69023	0	1	1
BRCA	ENSG00000104824	HNRNPL	ENSG00000181092	ADIPOQ	hsa03320	Organismal Systems; Endocrine system	PPAR signaling pathway	-0.333731	2.27949e-31	-0.0377366	0.223785	-0.736074	3.46157e-20	0.698338	0.602142	Yes	-6.66365	2.21968	-22.2373	8.93329e-92	1.80814e-89	0.520747	7.69023	0	1	1
BRCA	ENSG00000104824	HNRNPL	ENSG00000187758	ADH1A	hsa00071	Metabolism; Lipid metabolism	Fatty acid degradation	-0.31591	4.10892e-28	-0.0549175	0.076545	-0.639509	4.20291e-14	0.584591	0.602142	No	-4.69306	-4.19181	-25.7621	2.6232e-116	1.17889e-113	0.520747	7.69023	0	1	1
BRCA	ENSG00000104824	HNRNPL	ENSG00000188529	SRSF10	hsa03040	Genetic Information Processing; Transcription	Spliceosome	0.723275	3.9222e-187	0.73104	1.12777e-174	0.838235	1.78345e-30	0.107195	0.602142	No	0.115387	6.67325	0	1	1	0.520747	7.69023	0	1	1
BRCA	ENSG00000104824	HNRNPL	ENSG00000196504	PRPF40A	hsa03040	Genetic Information Processing; Transcription	Spliceosome	0.651199	5.94226e-140	0.631324	7.57403e-117	0.881606	2.478e-37	0.250282	0.602142	No	0.288419	6.94949	0	1	1	0.520747	7.69023	0	1	1
BRCA	ENSG00000104824	HNRNPL	ENSG00000196616	ADH1B	hsa00071	Metabolism; Lipid metabolism	Fatty acid degradation	-0.330376	9.71919e-31	-0.0299245	0.334768	-0.705627	5.27701e-18	0.675703	0.602142	Yes	-6.75366	2.96639	-22.9327	1.62372e-96	3.74374e-94	0.520747	7.69023	0	1	1
BRCA	ENSG00000104824	HNRNPL	ENSG00000198099	ADH4	hsa00071	Metabolism; Lipid metabolism	Fatty acid degradation	-0.166964	1.19197e-08	-0.0753471	0.0150333	0.146742	0.124329	0.222089	0.602142	No	-4.37894	-4.08648	-22.5889	3.63987e-94	7.7209e-92	0.520747	7.69023	0	1	1
BRCA	ENSG00000104824	HNRNPL	ENSG00000204560	DHX16	hsa03040	Genetic Information Processing; Transcription	Spliceosome	0.627889	2.47848e-127	0.60272	5.84984e-104	0.899455	5.51115e-41	0.296735	0.602142	No	0.231277	5.48094	0	1	1	0.520747	7.69023	0	1	1
BRCA	ENSG00000104824	HNRNPL	ENSG00000214456	PLIN5	hsa03320	Organismal Systems; Endocrine system	PPAR signaling pathway	0.040339	0.171243	0.0679087	0.0284563	-0.666607	1.39522e-15	0.734516	0.602142	Yes	-1.22888	2.02006	-1.112	0.133185	0.647845	0.520747	7.69023	0	1	1
BRCA	ENSG00000104824	HNRNPL	ENSG00000241935	HOGA1	hsa00630	Metabolism; Carbohydrate metabolism	Glyoxylate and dicarboxylate metabolism	-0.0560155	0.0573468	0.109659	0.000393285	-0.610016	1.18801e-12	0.719675	0.602142	Yes	-2.46023	-1.29986	-8.90089	1.04996e-18	1.92263e-17	0.520747	7.69023	0	1	1
BRCA	ENSG00000104824	HNRNPL	ENSG00000248144	ADH1C	hsa00071	Metabolism; Lipid metabolism	Fatty acid degradation	-0.26665	3.32938e-20	-0.0423204	0.172435	-0.288976	0.00209805	0.246655	0.602142	No	-4.96339	-0.780251	-22.9813	7.53329e-97	1.75215e-94	0.520747	7.69023	0	1	1
BRCA	ENSG00000104824	HNRNPL	ENSG00000265241	RBM8A	hsa03040	Genetic Information Processing; Transcription	Spliceosome	0.639111	2.85036e-133	0.588065	7.54637e-98	0.95265	3.52419e-58	0.364584	0.602142	No	0.619532	6.89727	0	1	1	0.520747	7.69023	0	1	1
BRCA	ENSG00000143761	ARF1	ENSG00000019991	HGF	hsa05144	Human Diseases; Infectious disease: parasitic	Malaria	-0.180741	6.45642e-10	-0.0999879	0.00123667	0.24413	0.00981869	0.344118	0.602142	No	-1.3505	2.27272	-3.46641	0.000273419	0.00203073	1.04094	9.29041	0.727698	0.233473	1
BRCA	ENSG00000143761	ARF1	ENSG00000111796	KLRB1	hsa05144	Human Diseases; Infectious disease: parasitic	Malaria	-0.196709	1.6374e-11	-0.189777	6.74788e-10	0.310361	0.000916091	0.500139	0.602142	No	-0.957783	0.706143	0	0.623677	1	1.04094	9.29041	0.727698	0.233473	1
BRCA	ENSG00000143761	ARF1	ENSG00000115884	SDC1	hsa05144	Human Diseases; Infectious disease: parasitic	Malaria	0.287441	2.36579e-23	0.19469	2.37737e-10	0.805858	1.46423e-26	0.611168	0.602142	Yes	2.19492	8.03143	8.49526	3.00413e-17	5.18583e-16	1.04094	9.29041	0.727698	0.233473	1
BRCA	ENSG00000143761	ARF1	ENSG00000119699	TGFB3	hsa05144	Human Diseases; Infectious disease: parasitic	Malaria	0.0675588	0.0218392	-0.0264325	0.394238	0.592847	7.1225e-12	0.619279	0.602142	Yes	0.703814	5.88694	0	0.996037	1	1.04094	9.29041	0.727698	0.233473	1
BRCA	ENSG00000143761	ARF1	ENSG00000123384	LRP1	hsa05144	Human Diseases; Infectious disease: parasitic	Malaria	-0.196207	1.8466e-11	-0.0034645	0.911104	-0.243657	0.00996659	0.240192	0.602142	No	-1.55128	8.44613	-5.58632	1.44536e-08	1.55345e-07	1.04094	9.29041	0.727698	0.233473	1
BRCA	ENSG00000143761	ARF1	ENSG00000135218	CD36	hsa05144	Human Diseases; Infectious disease: parasitic	Malaria	-0.358965	2.3213e-36	-0.0901882	0.00358755	-0.601794	2.83853e-12	0.511606	0.602142	No	-4.67435	5.44286	-21.419	2.84515e-86	4.51731e-84	1.04094	9.29041	0.727698	0.233473	1
BRCA	ENSG00000143761	ARF1	ENSG00000136244	IL6	hsa05144	Human Diseases; Infectious disease: parasitic	Malaria	-0.156563	9.23629e-08	-0.0582397	0.0603244	0.0935801	0.328612	0.15182	0.602142	No	-2.99814	0.184928	-11.7645	1.46696e-30	4.20502e-29	1.04094	9.29041	0.727698	0.233473	1
BRCA	ENSG00000143761	ARF1	ENSG00000136732	GYPC	hsa05144	Human Diseases; Infectious disease: parasitic	Malaria	-0.273357	3.43737e-21	0.000441309	0.988653	-0.315791	0.000734853	0.316233	0.602142	No	-1.93554	4.14955	-11.2704	2.51009e-28	6.68223e-27	1.04094	9.29041	0.727698	0.233473	1
BRCA	ENSG00000143761	ARF1	ENSG00000136869	TLR4	hsa05144	Human Diseases; Infectious disease: parasitic	Malaria	-0.211038	4.59597e-13	-0.0451923	0.145088	-0.18483	0.0521336	0.139638	0.602142	No	-1.4941	3.99825	-5.64449	1.04171e-08	1.12923e-07	1.04094	9.29041	0.727698	0.233473	1
BRCA	ENSG00000143761	ARF1	ENSG00000174175	SELP	hsa05144	Human Diseases; Infectious disease: parasitic	Malaria	-0.29648	8.31779e-25	-0.177227	8.56776e-09	0.0620374	0.517743	0.239264	0.602142	No	-2.56004	2.21744	-9.74708	6.29652e-22	1.31562e-20	1.04094	9.29041	0.727698	0.233473	1
BRCA	ENSG00000143761	ARF1	ENSG00000188536	HBA2	hsa05144	Human Diseases; Infectious disease: parasitic	Malaria	-0.203055	3.47525e-12	-0.0332219	0.284216	-0.183253	0.0542078	0.150031	0.602142	No	-4.04702	-0.310574	-19.2506	3.8192e-72	3.85042e-70	1.04094	9.29041	0.727698	0.233473	1
BRCA	ENSG00000143761	ARF1	ENSG00000203710	CR1	hsa05144	Human Diseases; Infectious disease: parasitic	Malaria	-0.181215	5.81617e-10	-0.132645	1.7583e-05	0.0286348	0.765449	0.161279	0.602142	No	-1.80316	-0.296678	-4.74152	1.19284e-06	1.1028e-05	1.04094	9.29041	0.727698	0.233473	1
BRCA	ENSG00000143761	ARF1	ENSG00000206172	HBA1	hsa05144	Human Diseases; Infectious disease: parasitic	Malaria	-0.185096	2.44658e-10	-0.0299859	0.333776	-0.207753	0.0286719	0.177767	0.602142	No	-3.16419	-4.8866	-14.1568	2.24769e-42	9.8999e-41	1.04094	9.29041	0.727698	0.233473	1
BRCA	ENSG00000143761	ARF1	ENSG00000213088	ACKR1	hsa05144	Human Diseases; Infectious disease: parasitic	Malaria	-0.327459	3.37806e-30	-0.182826	2.81799e-09	0.161953	0.089471	0.344779	0.602142	No	-3.6801	3.19419	-13.8106	1.44283e-40	6.01521e-39	1.04094	9.29041	0.727698	0.233473	1
BRCA	ENSG00000143761	ARF1	ENSG00000244734	HBB	hsa05144	Human Diseases; Infectious disease: parasitic	Malaria	-0.184932	2.5389e-10	-0.0262357	0.39777	-0.185334	0.0514846	0.159098	0.602142	No	-4.32682	2.13909	-23.3916	1.12826e-99	2.87652e-97	1.04094	9.29041	0.727698	0.233473	1
BRCA	ENSG00000143761	ARF1	ENSG00000261371	PECAM1	hsa05144	Human Diseases; Infectious disease: parasitic	Malaria	-0.297679	5.28599e-25	-0.112472	0.000276855	-0.127818	0.181257	0.0153461	0.602142	No	-1.5403	7.29796	-6.63025	2.56675e-11	3.31179e-10	1.04094	9.29041	0.727698	0.233473	1
BRCA	ENSG00000145777	TSLP	ENSG00000002330	BAD	hsa05010	Human Diseases; Neurodegenerative disease	Alzheimer disease	-0.149133	3.68188e-07	0.00850011	0.78414	0.00992655	0.917644	0.00142645	0.602142	No	0.502934	4.77417	0	1	1	-4.26389	-1.86016	-23.1779	3.3588e-98	8.17052e-96
BRCA	ENSG00000145777	TSLP	ENSG00000002330	BAD	hsa05203	Human Diseases; Cancer: overview	Viral carcinogenesis	-0.149133	3.68188e-07	0.00850011	0.78414	0.00992655	0.917644	0.00142645	0.602142	No	0.502934	4.77417	0	1	1	-4.26389	-1.86016	-23.1779	3.3588e-98	8.17052e-96
BRCA	ENSG00000145777	TSLP	ENSG00000002822	MAD1L1	hsa04110	Cellular Processes; Cell growth and death	Cell cycle	-0.167989	9.67433e-09	-0.00198816	0.948914	-0.00455942	0.96212	0.00257126	0.602142	No	0.484632	4.51022	0	1	1	-4.26389	-1.86016	-23.1779	3.3588e-98	8.17052e-96
BRCA	ENSG00000145777	TSLP	ENSG00000002822	MAD1L1	hsa05203	Human Diseases; Cancer: overview	Viral carcinogenesis	-0.167989	9.67433e-09	-0.00198816	0.948914	-0.00455942	0.96212	0.00257126	0.602142	No	0.484632	4.51022	0	1	1	-4.26389	-1.86016	-23.1779	3.3588e-98	8.17052e-96
BRCA	ENSG00000145777	TSLP	ENSG00000003096	KLHL13	hsa04120	Genetic Information Processing; Folding, sorting and degradation	Ubiquitin mediated proteolysis	0.659558	9.37743e-145	0.416867	5.04982e-45	0.409888	7.91474e-06	0.00697876	0.602142	No	-3.21711	2.33962	-18.0791	7.89819e-65	6.44371e-63	-4.26389	-1.86016	-23.1779	3.3588e-98	8.17052e-96
BRCA	ENSG00000145777	TSLP	ENSG00000004059	ARF5	hsa04144	Cellular Processes; Transport and catabolism	Endocytosis	-0.208666	8.4551e-13	0.0401626	0.195392	0.237678	0.0120098	0.197516	0.602142	No	0.7177	6.97345	0	0.999984	1	-4.26389	-1.86016	-23.1779	3.3588e-98	8.17052e-96
BRCA	ENSG00000145777	TSLP	ENSG00000004779	NDUFAB1	hsa00190	Metabolism; Energy metabolism	Oxidative phosphorylation	-0.293682	2.37481e-24	-0.0811936	0.00877098	0.0624901	0.514686	0.143684	0.602142	No	0.742051	5.67897	0	0.999979	1	-4.26389	-1.86016	-23.1779	3.3588e-98	8.17052e-96
BRCA	ENSG00000145777	TSLP	ENSG00000004779	NDUFAB1	hsa05016	Human Diseases; Neurodegenerative disease	Huntington disease	-0.293682	2.37481e-24	-0.0811936	0.00877098	0.0624901	0.514686	0.143684	0.602142	No	0.742051	5.67897	0	0.999979	1	-4.26389	-1.86016	-23.1779	3.3588e-98	8.17052e-96
BRCA	ENSG00000145777	TSLP	ENSG00000004779	NDUFAB1	hsa05012	Human Diseases; Neurodegenerative disease	Parkinson disease	-0.293682	2.37481e-24	-0.0811936	0.00877098	0.0624901	0.514686	0.143684	0.602142	No	0.742051	5.67897	0	0.999979	1	-4.26389	-1.86016	-23.1779	3.3588e-98	8.17052e-96
BRCA	ENSG00000145777	TSLP	ENSG00000004779	NDUFAB1	hsa05010	Human Diseases; Neurodegenerative disease	Alzheimer disease	-0.293682	2.37481e-24	-0.0811936	0.00877098	0.0624901	0.514686	0.143684	0.602142	No	0.742051	5.67897	0	0.999979	1	-4.26389	-1.86016	-23.1779	3.3588e-98	8.17052e-96
BRCA	ENSG00000145777	TSLP	ENSG00000004779	NDUFAB1	hsa04932	Human Diseases; Endocrine and metabolic disease	Non-alcoholic fatty liver disease (NAFLD)	-0.293682	2.37481e-24	-0.0811936	0.00877098	0.0624901	0.514686	0.143684	0.602142	No	0.742051	5.67897	0	0.999979	1	-4.26389	-1.86016	-23.1779	3.3588e-98	8.17052e-96
BRCA	ENSG00000145777	TSLP	ENSG00000004779	NDUFAB1	hsa04714	Organismal Systems; Environmental adaptation	Thermogenesis	-0.293682	2.37481e-24	-0.0811936	0.00877098	0.0624901	0.514686	0.143684	0.602142	No	0.742051	5.67897	0	0.999979	1	-4.26389	-1.86016	-23.1779	3.3588e-98	8.17052e-96
BRCA	ENSG00000145777	TSLP	ENSG00000005022	SLC25A5	hsa05016	Human Diseases; Neurodegenerative disease	Huntington disease	-0.156496	9.35503e-08	0.0423572	0.172062	0.199836	0.0354805	0.157479	0.602142	No	0.560451	7.81931	0	1	1	-4.26389	-1.86016	-23.1779	3.3588e-98	8.17052e-96
BRCA	ENSG00000145777	TSLP	ENSG00000005022	SLC25A5	hsa05012	Human Diseases; Neurodegenerative disease	Parkinson disease	-0.156496	9.35503e-08	0.0423572	0.172062	0.199836	0.0354805	0.157479	0.602142	No	0.560451	7.81931	0	1	1	-4.26389	-1.86016	-23.1779	3.3588e-98	8.17052e-96
BRCA	ENSG00000145777	TSLP	ENSG00000005075	POLR2J	hsa05016	Human Diseases; Neurodegenerative disease	Huntington disease	-0.260303	2.69196e-19	-0.0593616	0.0555356	0.119387	0.212014	0.178748	0.602142	No	0.765061	4.79891	0	0.99867	1	-4.26389	-1.86016	-23.1779	3.3588e-98	8.17052e-96
BRCA	ENSG00000145777	TSLP	ENSG00000005075	POLR2J	hsa00240	Metabolism; Nucleotide metabolism	Pyrimidine metabolism	-0.260303	2.69196e-19	-0.0593616	0.0555356	0.119387	0.212014	0.178748	0.602142	No	0.765061	4.79891	0	0.99867	1	-4.26389	-1.86016	-23.1779	3.3588e-98	8.17052e-96
BRCA	ENSG00000145777	TSLP	ENSG00000005156	LIG3	hsa03410	Genetic Information Processing; Replication and repair	Base excision repair	-0.200619	6.33862e-12	-0.0713452	0.0213302	0.389028	2.44595e-05	0.460373	0.602142	No	0.863219	5.48121	0	0.978519	1	-4.26389	-1.86016	-23.1779	3.3588e-98	8.17052e-96
BRCA	ENSG00000145777	TSLP	ENSG00000006634	DBF4	hsa04110	Cellular Processes; Cell growth and death	Cell cycle	-0.163353	2.46301e-08	0.0665123	0.0318901	0.442408	1.1645e-06	0.375896	0.602142	No	1.11471	3.71483	1.37922	0.0840472	0.429303	-4.26389	-1.86016	-23.1779	3.3588e-98	8.17052e-96
BRCA	ENSG00000145777	TSLP	ENSG00000007968	E2F2	hsa04110	Cellular Processes; Cell growth and death	Cell cycle	-0.154486	1.36862e-07	-0.00901641	0.771383	0.0402983	0.674534	0.0493147	0.602142	No	2.47781	2.68973	9.41969	1.18779e-20	2.34857e-19	-4.26389	-1.86016	-23.1779	3.3588e-98	8.17052e-96
BRCA	ENSG00000145777	TSLP	ENSG00000007968	E2F2	hsa05169	Human Diseases; Infectious disease: viral	Epstein-Barr virus infection	-0.154486	1.36862e-07	-0.00901641	0.771383	0.0402983	0.674534	0.0493147	0.602142	No	2.47781	2.68973	9.41969	1.18779e-20	2.34857e-19	-4.26389	-1.86016	-23.1779	3.3588e-98	8.17052e-96
BRCA	ENSG00000145777	TSLP	ENSG00000008018	PSMB1	hsa03050	Genetic Information Processing; Folding, sorting and degradation	Proteasome	-0.175774	1.8978e-09	-0.0441274	0.154814	0.112461	0.239925	0.156589	0.602142	No	0.280079	7.06722	0	1	1	-4.26389	-1.86016	-23.1779	3.3588e-98	8.17052e-96
BRCA	ENSG00000145777	TSLP	ENSG00000010256	UQCRC1	hsa00190	Metabolism; Energy metabolism	Oxidative phosphorylation	-0.182117	4.76432e-10	-0.00548782	0.859626	-0.065777	0.492775	0.0602891	0.602142	No	0.384513	7.04214	0	1	1	-4.26389	-1.86016	-23.1779	3.3588e-98	8.17052e-96
BRCA	ENSG00000145777	TSLP	ENSG00000010256	UQCRC1	hsa05016	Human Diseases; Neurodegenerative disease	Huntington disease	-0.182117	4.76432e-10	-0.00548782	0.859626	-0.065777	0.492775	0.0602891	0.602142	No	0.384513	7.04214	0	1	1	-4.26389	-1.86016	-23.1779	3.3588e-98	8.17052e-96
BRCA	ENSG00000145777	TSLP	ENSG00000010256	UQCRC1	hsa05012	Human Diseases; Neurodegenerative disease	Parkinson disease	-0.182117	4.76432e-10	-0.00548782	0.859626	-0.065777	0.492775	0.0602891	0.602142	No	0.384513	7.04214	0	1	1	-4.26389	-1.86016	-23.1779	3.3588e-98	8.17052e-96
BRCA	ENSG00000145777	TSLP	ENSG00000010256	UQCRC1	hsa05010	Human Diseases; Neurodegenerative disease	Alzheimer disease	-0.182117	4.76432e-10	-0.00548782	0.859626	-0.065777	0.492775	0.0602891	0.602142	No	0.384513	7.04214	0	1	1	-4.26389	-1.86016	-23.1779	3.3588e-98	8.17052e-96
BRCA	ENSG00000145777	TSLP	ENSG00000010256	UQCRC1	hsa04932	Human Diseases; Endocrine and metabolic disease	Non-alcoholic fatty liver disease (NAFLD)	-0.182117	4.76432e-10	-0.00548782	0.859626	-0.065777	0.492775	0.0602891	0.602142	No	0.384513	7.04214	0	1	1	-4.26389	-1.86016	-23.1779	3.3588e-98	8.17052e-96
BRCA	ENSG00000145777	TSLP	ENSG00000010256	UQCRC1	hsa04714	Organismal Systems; Environmental adaptation	Thermogenesis	-0.182117	4.76432e-10	-0.00548782	0.859626	-0.065777	0.492775	0.0602891	0.602142	No	0.384513	7.04214	0	1	1	-4.26389	-1.86016	-23.1779	3.3588e-98	8.17052e-96
BRCA	ENSG00000145777	TSLP	ENSG00000011052	NME1-NME2	hsa00240	Metabolism; Nucleotide metabolism	Pyrimidine metabolism	-0.148748	3.94839e-07	-0.0861475	0.00541347	-0.0181075	0.850383	0.06804	0.602142	No	1.19927	-0.61138	1.43523	0.0757455	0.39089	-4.26389	-1.86016	-23.1779	3.3588e-98	8.17052e-96
BRCA	ENSG00000145777	TSLP	ENSG00000012048	BRCA1	hsa03460	Genetic Information Processing; Replication and repair	Fanconi anemia pathway	-0.206984	1.29708e-12	-0.0941015	0.00237175	0.210573	0.0265312	0.304675	0.602142	No	0.884933	4.01518	0	0.846919	1	-4.26389	-1.86016	-23.1779	3.3588e-98	8.17052e-96
BRCA	ENSG00000145777	TSLP	ENSG00000012048	BRCA1	hsa03440	Genetic Information Processing; Replication and repair	Homologous recombination	-0.206984	1.29708e-12	-0.0941015	0.00237175	0.210573	0.0265312	0.304675	0.602142	No	0.884933	4.01518	0	0.846919	1	-4.26389	-1.86016	-23.1779	3.3588e-98	8.17052e-96
BRCA	ENSG00000145777	TSLP	ENSG00000012048	BRCA1	hsa04120	Genetic Information Processing; Folding, sorting and degradation	Ubiquitin mediated proteolysis	-0.206984	1.29708e-12	-0.0941015	0.00237175	0.210573	0.0265312	0.304675	0.602142	No	0.884933	4.01518	0	0.846919	1	-4.26389	-1.86016	-23.1779	3.3588e-98	8.17052e-96
BRCA	ENSG00000145777	TSLP	ENSG00000013275	PSMC4	hsa03050	Genetic Information Processing; Folding, sorting and degradation	Proteasome	-0.244982	3.31786e-17	-0.0269749	0.384603	0.0839948	0.380773	0.11097	0.602142	No	0.961669	6.40097	0	0.733388	1	-4.26389	-1.86016	-23.1779	3.3588e-98	8.17052e-96
BRCA	ENSG00000145777	TSLP	ENSG00000013275	PSMC4	hsa05169	Human Diseases; Infectious disease: viral	Epstein-Barr virus infection	-0.244982	3.31786e-17	-0.0269749	0.384603	0.0839948	0.380773	0.11097	0.602142	No	0.961669	6.40097	0	0.733388	1	-4.26389	-1.86016	-23.1779	3.3588e-98	8.17052e-96
BRCA	ENSG00000145777	TSLP	ENSG00000014138	POLA2	hsa03030	Genetic Information Processing; Replication and repair	DNA replication	-0.215428	1.45845e-13	-0.00881751	0.77629	0.300804	0.00133693	0.309622	0.602142	No	0.869002	4.50357	0	0.975808	1	-4.26389	-1.86016	-23.1779	3.3588e-98	8.17052e-96
BRCA	ENSG00000145777	TSLP	ENSG00000014138	POLA2	hsa00240	Metabolism; Nucleotide metabolism	Pyrimidine metabolism	-0.215428	1.45845e-13	-0.00881751	0.77629	0.300804	0.00133693	0.309622	0.602142	No	0.869002	4.50357	0	0.975808	1	-4.26389	-1.86016	-23.1779	3.3588e-98	8.17052e-96
BRCA	ENSG00000145777	TSLP	ENSG00000025708	TYMP	hsa00240	Metabolism; Nucleotide metabolism	Pyrimidine metabolism	-0.228761	3.82758e-15	-0.0296069	0.339925	-0.197253	0.0379773	0.167646	0.602142	No	1.73145	6.14497	5.75807	5.44834e-09	6.01928e-08	-4.26389	-1.86016	-23.1779	3.3588e-98	8.17052e-96
BRCA	ENSG00000145777	TSLP	ENSG00000030110	BAK1	hsa04141	Genetic Information Processing; Folding, sorting and degradation	Protein processing in endoplasmic reticulum	-0.167648	1.03704e-08	0.129579	2.74714e-05	0.153311	0.108173	0.0237318	0.602142	No	0.996354	4.3855	0	0.520364	1	-4.26389	-1.86016	-23.1779	3.3588e-98	8.17052e-96
BRCA	ENSG00000145777	TSLP	ENSG00000030110	BAK1	hsa05203	Human Diseases; Cancer: overview	Viral carcinogenesis	-0.167648	1.03704e-08	0.129579	2.74714e-05	0.153311	0.108173	0.0237318	0.602142	No	0.996354	4.3855	0	0.520364	1	-4.26389	-1.86016	-23.1779	3.3588e-98	8.17052e-96
BRCA	ENSG00000145777	TSLP	ENSG00000030110	BAK1	hsa05169	Human Diseases; Infectious disease: viral	Epstein-Barr virus infection	-0.167648	1.03704e-08	0.129579	2.74714e-05	0.153311	0.108173	0.0237318	0.602142	No	0.996354	4.3855	0	0.520364	1	-4.26389	-1.86016	-23.1779	3.3588e-98	8.17052e-96
BRCA	ENSG00000145777	TSLP	ENSG00000033011	ALG1	hsa00510	Metabolism; Glycan biosynthesis and metabolism	N-Glycan biosynthesis	-0.308811	7.0906e-27	-0.114372	0.000217416	0.150112	0.115824	0.264484	0.602142	No	0.93475	4.57245	0	0.851372	1	-4.26389	-1.86016	-23.1779	3.3588e-98	8.17052e-96
BRCA	ENSG00000145777	TSLP	ENSG00000033170	FUT8	hsa00510	Metabolism; Glycan biosynthesis and metabolism	N-Glycan biosynthesis	-0.189524	8.90058e-11	-0.0758319	0.0143944	0.373216	5.47569e-05	0.449048	0.602142	No	0.779666	5.88981	0	0.98354	1	-4.26389	-1.86016	-23.1779	3.3588e-98	8.17052e-96
BRCA	ENSG00000145777	TSLP	ENSG00000041357	PSMA4	hsa03050	Genetic Information Processing; Folding, sorting and degradation	Proteasome	-0.191427	5.72035e-11	0.042681	0.168805	0.292593	0.00183159	0.249912	0.602142	No	0.640689	6.83825	0	1	1	-4.26389	-1.86016	-23.1779	3.3588e-98	8.17052e-96
BRCA	ENSG00000145777	TSLP	ENSG00000042753	AP2S1	hsa05016	Human Diseases; Neurodegenerative disease	Huntington disease	-0.298077	4.54609e-25	-0.0620965	0.0451729	-0.0539719	0.573706	0.00812463	0.602142	No	0.942486	6.15606	0	0.788354	1	-4.26389	-1.86016	-23.1779	3.3588e-98	8.17052e-96
BRCA	ENSG00000145777	TSLP	ENSG00000042753	AP2S1	hsa04144	Cellular Processes; Transport and catabolism	Endocytosis	-0.298077	4.54609e-25	-0.0620965	0.0451729	-0.0539719	0.573706	0.00812463	0.602142	No	0.942486	6.15606	0	0.788354	1	-4.26389	-1.86016	-23.1779	3.3588e-98	8.17052e-96
BRCA	ENSG00000145777	TSLP	ENSG00000044574	HSPA5	hsa04141	Genetic Information Processing; Folding, sorting and degradation	Protein processing in endoplasmic reticulum	-0.168018	9.61663e-09	0.0300691	0.332436	0.228381	0.0159149	0.198312	0.602142	No	0.731051	9.44111	0	0.999991	1	-4.26389	-1.86016	-23.1779	3.3588e-98	8.17052e-96
BRCA	ENSG00000145777	TSLP	ENSG00000044574	HSPA5	hsa03060	Genetic Information Processing; Folding, sorting and degradation	Protein export	-0.168018	9.61663e-09	0.0300691	0.332436	0.228381	0.0159149	0.198312	0.602142	No	0.731051	9.44111	0	0.999991	1	-4.26389	-1.86016	-23.1779	3.3588e-98	8.17052e-96
BRCA	ENSG00000145777	TSLP	ENSG00000047230	CTPS2	hsa00240	Metabolism; Nucleotide metabolism	Pyrimidine metabolism	-0.155443	1.14268e-07	-0.0459283	0.138645	0.467183	2.35287e-07	0.513111	0.602142	No	0.748307	5.54429	0	0.999661	1	-4.26389	-1.86016	-23.1779	3.3588e-98	8.17052e-96
BRCA	ENSG00000145777	TSLP	ENSG00000047249	ATP6V1H	hsa00190	Metabolism; Energy metabolism	Oxidative phosphorylation	-0.183519	3.48592e-10	-0.100895	0.0011151	0.315334	0.000748751	0.416229	0.602142	No	0.432914	6.06274	0	1	1	-4.26389	-1.86016	-23.1779	3.3588e-98	8.17052e-96
BRCA	ENSG00000145777	TSLP	ENSG00000047249	ATP6V1H	hsa05110	Human Diseases; Infectious disease: bacterial	Vibrio cholerae infection	-0.183519	3.48592e-10	-0.100895	0.0011151	0.315334	0.000748751	0.416229	0.602142	No	0.432914	6.06274	0	1	1	-4.26389	-1.86016	-23.1779	3.3588e-98	8.17052e-96
BRCA	ENSG00000145777	TSLP	ENSG00000048392	RRM2B	hsa00240	Metabolism; Nucleotide metabolism	Pyrimidine metabolism	-0.142313	1.23638e-06	-0.0927456	0.00274215	0.253103	0.00735777	0.345848	0.602142	No	0.264206	5.5623	0	1	1	-4.26389	-1.86016	-23.1779	3.3588e-98	8.17052e-96
BRCA	ENSG00000145777	TSLP	ENSG00000049283	EPN3	hsa04144	Cellular Processes; Transport and catabolism	Endocytosis	-0.20961	6.63952e-13	-0.130873	2.27826e-05	0.248477	0.00854835	0.37935	0.602142	No	2.42192	4.87735	8.59768	1.30446e-17	2.28001e-16	-4.26389	-1.86016	-23.1779	3.3588e-98	8.17052e-96
BRCA	ENSG00000145777	TSLP	ENSG00000049541	RFC2	hsa03030	Genetic Information Processing; Replication and repair	DNA replication	-0.215663	1.37086e-13	0.0528047	0.0885943	0.252866	0.0074148	0.200062	0.602142	No	0.976946	5.06765	0	0.634211	1	-4.26389	-1.86016	-23.1779	3.3588e-98	8.17052e-96
BRCA	ENSG00000145777	TSLP	ENSG00000050748	MAPK9	hsa04932	Human Diseases; Endocrine and metabolic disease	Non-alcoholic fatty liver disease (NAFLD)	-0.16446	1.97527e-08	-0.0458541	0.139284	0.265395	0.00487577	0.311249	0.602142	No	0.366271	5.91493	0	1	1	-4.26389	-1.86016	-23.1779	3.3588e-98	8.17052e-96
BRCA	ENSG00000145777	TSLP	ENSG00000050748	MAPK9	hsa04141	Genetic Information Processing; Folding, sorting and degradation	Protein processing in endoplasmic reticulum	-0.16446	1.97527e-08	-0.0458541	0.139284	0.265395	0.00487577	0.311249	0.602142	No	0.366271	5.91493	0	1	1	-4.26389	-1.86016	-23.1779	3.3588e-98	8.17052e-96
BRCA	ENSG00000145777	TSLP	ENSG00000050748	MAPK9	hsa05169	Human Diseases; Infectious disease: viral	Epstein-Barr virus infection	-0.16446	1.97527e-08	-0.0458541	0.139284	0.265395	0.00487577	0.311249	0.602142	No	0.366271	5.91493	0	1	1	-4.26389	-1.86016	-23.1779	3.3588e-98	8.17052e-96
BRCA	ENSG00000145777	TSLP	ENSG00000051180	RAD51	hsa03460	Genetic Information Processing; Replication and repair	Fanconi anemia pathway	-0.26722	2.75145e-20	-0.0351468	0.257221	0.0148975	0.876674	0.0500444	0.602142	No	2.44652	2.78974	10.9394	7.14011e-27	1.81689e-25	-4.26389	-1.86016	-23.1779	3.3588e-98	8.17052e-96
BRCA	ENSG00000145777	TSLP	ENSG00000051180	RAD51	hsa03440	Genetic Information Processing; Replication and repair	Homologous recombination	-0.26722	2.75145e-20	-0.0351468	0.257221	0.0148975	0.876674	0.0500444	0.602142	No	2.44652	2.78974	10.9394	7.14011e-27	1.81689e-25	-4.26389	-1.86016	-23.1779	3.3588e-98	8.17052e-96
BRCA	ENSG00000145777	TSLP	ENSG00000058262	SEC61A1	hsa04141	Genetic Information Processing; Folding, sorting and degradation	Protein processing in endoplasmic reticulum	-0.212886	2.8436e-13	-0.0032333	0.917014	0.234296	0.0133209	0.237529	0.602142	No	0.595632	8.64116	0	1	1	-4.26389	-1.86016	-23.1779	3.3588e-98	8.17052e-96
BRCA	ENSG00000145777	TSLP	ENSG00000058262	SEC61A1	hsa05110	Human Diseases; Infectious disease: bacterial	Vibrio cholerae infection	-0.212886	2.8436e-13	-0.0032333	0.917014	0.234296	0.0133209	0.237529	0.602142	No	0.595632	8.64116	0	1	1	-4.26389	-1.86016	-23.1779	3.3588e-98	8.17052e-96
BRCA	ENSG00000145777	TSLP	ENSG00000058262	SEC61A1	hsa03060	Genetic Information Processing; Folding, sorting and degradation	Protein export	-0.212886	2.8436e-13	-0.0032333	0.917014	0.234296	0.0133209	0.237529	0.602142	No	0.595632	8.64116	0	1	1	-4.26389	-1.86016	-23.1779	3.3588e-98	8.17052e-96
BRCA	ENSG00000145777	TSLP	ENSG00000063245	EPN1	hsa04144	Cellular Processes; Transport and catabolism	Endocytosis	-0.182544	4.33288e-10	0.0119058	0.701211	-0.023626	0.80558	0.0355317	0.602142	No	0.625273	6.67806	0	1	1	-4.26389	-1.86016	-23.1779	3.3588e-98	8.17052e-96
BRCA	ENSG00000145777	TSLP	ENSG00000065057	NTHL1	hsa03410	Genetic Information Processing; Replication and repair	Base excision repair	-0.215179	1.55768e-13	-0.0860351	0.00547454	0.0510029	0.594995	0.137038	0.602142	No	1.11406	3.79963	1.04137	0.148961	0.716302	-4.26389	-1.86016	-23.1779	3.3588e-98	8.17052e-96
BRCA	ENSG00000145777	TSLP	ENSG00000065518	NDUFB4	hsa00190	Metabolism; Energy metabolism	Oxidative phosphorylation	-0.269389	1.32738e-20	-0.0914386	0.00314839	0.220846	0.0198454	0.312285	0.602142	No	0.610912	6.57749	0	1	1	-4.26389	-1.86016	-23.1779	3.3588e-98	8.17052e-96
BRCA	ENSG00000145777	TSLP	ENSG00000065518	NDUFB4	hsa05016	Human Diseases; Neurodegenerative disease	Huntington disease	-0.269389	1.32738e-20	-0.0914386	0.00314839	0.220846	0.0198454	0.312285	0.602142	No	0.610912	6.57749	0	1	1	-4.26389	-1.86016	-23.1779	3.3588e-98	8.17052e-96
BRCA	ENSG00000145777	TSLP	ENSG00000065518	NDUFB4	hsa05012	Human Diseases; Neurodegenerative disease	Parkinson disease	-0.269389	1.32738e-20	-0.0914386	0.00314839	0.220846	0.0198454	0.312285	0.602142	No	0.610912	6.57749	0	1	1	-4.26389	-1.86016	-23.1779	3.3588e-98	8.17052e-96
BRCA	ENSG00000145777	TSLP	ENSG00000065518	NDUFB4	hsa05010	Human Diseases; Neurodegenerative disease	Alzheimer disease	-0.269389	1.32738e-20	-0.0914386	0.00314839	0.220846	0.0198454	0.312285	0.602142	No	0.610912	6.57749	0	1	1	-4.26389	-1.86016	-23.1779	3.3588e-98	8.17052e-96
BRCA	ENSG00000145777	TSLP	ENSG00000065518	NDUFB4	hsa04932	Human Diseases; Endocrine and metabolic disease	Non-alcoholic fatty liver disease (NAFLD)	-0.269389	1.32738e-20	-0.0914386	0.00314839	0.220846	0.0198454	0.312285	0.602142	No	0.610912	6.57749	0	1	1	-4.26389	-1.86016	-23.1779	3.3588e-98	8.17052e-96
BRCA	ENSG00000145777	TSLP	ENSG00000065518	NDUFB4	hsa04714	Organismal Systems; Environmental adaptation	Thermogenesis	-0.269389	1.32738e-20	-0.0914386	0.00314839	0.220846	0.0198454	0.312285	0.602142	No	0.610912	6.57749	0	1	1	-4.26389	-1.86016	-23.1779	3.3588e-98	8.17052e-96
BRCA	ENSG00000145777	TSLP	ENSG00000065665	SEC61A2	hsa04141	Genetic Information Processing; Folding, sorting and degradation	Protein processing in endoplasmic reticulum	-0.156765	8.88746e-08	0.00332142	0.914761	0.390849	2.22317e-05	0.387527	0.602142	No	0.782859	3.21659	0	0.999131	1	-4.26389	-1.86016	-23.1779	3.3588e-98	8.17052e-96
BRCA	ENSG00000145777	TSLP	ENSG00000065665	SEC61A2	hsa05110	Human Diseases; Infectious disease: bacterial	Vibrio cholerae infection	-0.156765	8.88746e-08	0.00332142	0.914761	0.390849	2.22317e-05	0.387527	0.602142	No	0.782859	3.21659	0	0.999131	1	-4.26389	-1.86016	-23.1779	3.3588e-98	8.17052e-96
BRCA	ENSG00000145777	TSLP	ENSG00000065665	SEC61A2	hsa03060	Genetic Information Processing; Folding, sorting and degradation	Protein export	-0.156765	8.88746e-08	0.00332142	0.914761	0.390849	2.22317e-05	0.387527	0.602142	No	0.782859	3.21659	0	0.999131	1	-4.26389	-1.86016	-23.1779	3.3588e-98	8.17052e-96
BRCA	ENSG00000145777	TSLP	ENSG00000066777	ARFGEF1	hsa04144	Cellular Processes; Transport and catabolism	Endocytosis	-0.197319	1.41375e-11	-0.105471	0.000653478	0.397266	1.58072e-05	0.502737	0.602142	No	0.65085	6.94851	0	0.999991	1	-4.26389	-1.86016	-23.1779	3.3588e-98	8.17052e-96
BRCA	ENSG00000145777	TSLP	ENSG00000067225	PKM	hsa05203	Human Diseases; Cancer: overview	Viral carcinogenesis	-0.172577	3.7384e-09	0.100421	0.00117721	0.11777	0.218312	0.0173493	0.602142	No	0.971513	9.8195	0	0.664689	1	-4.26389	-1.86016	-23.1779	3.3588e-98	8.17052e-96
BRCA	ENSG00000145777	TSLP	ENSG00000068078	FGFR3	hsa04144	Cellular Processes; Transport and catabolism	Endocytosis	-0.141734	1.36685e-06	-0.0755529	0.0147591	0.0731921	0.445212	0.148745	0.602142	No	1.66616	3.64434	2.82448	0.00240861	0.0158867	-4.26389	-1.86016	-23.1779	3.3588e-98	8.17052e-96
BRCA	ENSG00000145777	TSLP	ENSG00000070010	UFD1	hsa04141	Genetic Information Processing; Folding, sorting and degradation	Protein processing in endoplasmic reticulum	-0.166434	1.3275e-08	0.0273896	0.377335	0.291889	0.00188096	0.264499	0.602142	No	0.412708	5.65659	0	1	1	-4.26389	-1.86016	-23.1779	3.3588e-98	8.17052e-96
BRCA	ENSG00000145777	TSLP	ENSG00000070501	POLB	hsa05203	Human Diseases; Cancer: overview	Viral carcinogenesis	-0.151229	2.50958e-07	-0.0249235	0.4218	0.453858	5.64847e-07	0.478782	0.602142	No	0.820625	4.97585	0	0.979178	1	-4.26389	-1.86016	-23.1779	3.3588e-98	8.17052e-96
BRCA	ENSG00000145777	TSLP	ENSG00000070501	POLB	hsa03410	Genetic Information Processing; Replication and repair	Base excision repair	-0.151229	2.50958e-07	-0.0249235	0.4218	0.453858	5.64847e-07	0.478782	0.602142	No	0.820625	4.97585	0	0.979178	1	-4.26389	-1.86016	-23.1779	3.3588e-98	8.17052e-96
BRCA	ENSG00000145777	TSLP	ENSG00000071073	MGAT4A	hsa00510	Metabolism; Glycan biosynthesis and metabolism	N-Glycan biosynthesis	-0.159643	5.10646e-08	-0.117202	0.000150657	0.48663	6.11972e-08	0.603832	0.602142	Yes	0.582252	6.2618	0	0.999966	1	-4.26389	-1.86016	-23.1779	3.3588e-98	8.17052e-96
BRCA	ENSG00000145777	TSLP	ENSG00000071553	ATP6AP1	hsa00190	Metabolism; Energy metabolism	Oxidative phosphorylation	-0.342433	4.87341e-33	-0.172086	2.30599e-08	0.264014	0.00511132	0.4361	0.602142	No	1.16115	8.01423	2.42671	0.00769423	0.0472462	-4.26389	-1.86016	-23.1779	3.3588e-98	8.17052e-96
BRCA	ENSG00000145777	TSLP	ENSG00000071553	ATP6AP1	hsa05110	Human Diseases; Infectious disease: bacterial	Vibrio cholerae infection	-0.342433	4.87341e-33	-0.172086	2.30599e-08	0.264014	0.00511132	0.4361	0.602142	No	1.16115	8.01423	2.42671	0.00769423	0.0472462	-4.26389	-1.86016	-23.1779	3.3588e-98	8.17052e-96
BRCA	ENSG00000145777	TSLP	ENSG00000072310	SREBF1	hsa04932	Human Diseases; Endocrine and metabolic disease	Non-alcoholic fatty liver disease (NAFLD)	-0.192606	4.3402e-11	-0.104436	0.000738785	0.0457219	0.633713	0.150158	0.602142	No	0.94262	7.86638	0	0.693134	1	-4.26389	-1.86016	-23.1779	3.3588e-98	8.17052e-96
BRCA	ENSG00000145777	TSLP	ENSG00000072506	HSD17B10	hsa05010	Human Diseases; Neurodegenerative disease	Alzheimer disease	-0.21214	3.45331e-13	-0.00468387	0.880021	0.0272175	0.776747	0.0319014	0.602142	No	0.830747	6.14353	0	0.989373	1	-4.26389	-1.86016	-23.1779	3.3588e-98	8.17052e-96
BRCA	ENSG00000145777	TSLP	ENSG00000073111	MCM2	hsa04110	Cellular Processes; Cell growth and death	Cell cycle	-0.197487	1.35778e-11	0.0188358	0.543816	0.192081	0.0434211	0.173245	0.602142	No	1.70191	5.66909	6.51327	5.47464e-11	6.89596e-10	-4.26389	-1.86016	-23.1779	3.3588e-98	8.17052e-96
BRCA	ENSG00000145777	TSLP	ENSG00000073111	MCM2	hsa03030	Genetic Information Processing; Replication and repair	DNA replication	-0.197487	1.35778e-11	0.0188358	0.543816	0.192081	0.0434211	0.173245	0.602142	No	1.70191	5.66909	6.51327	5.47464e-11	6.89596e-10	-4.26389	-1.86016	-23.1779	3.3588e-98	8.17052e-96
BRCA	ENSG00000145777	TSLP	ENSG00000074319	TSG101	hsa04144	Cellular Processes; Transport and catabolism	Endocytosis	-0.14995	3.1727e-07	-0.0311235	0.315754	0.446877	8.80759e-07	0.478001	0.602142	No	0.301348	6.22183	0	1	1	-4.26389	-1.86016	-23.1779	3.3588e-98	8.17052e-96
BRCA	ENSG00000145777	TSLP	ENSG00000074370	ATP2A3	hsa05010	Human Diseases; Neurodegenerative disease	Alzheimer disease	-0.157276	8.0611e-08	-0.077273	0.0126344	0.0524063	0.584887	0.129679	0.602142	No	1.08294	5.92589	0.562348	0.286994	1	-4.26389	-1.86016	-23.1779	3.3588e-98	8.17052e-96
BRCA	ENSG00000145777	TSLP	ENSG00000076003	MCM6	hsa04110	Cellular Processes; Cell growth and death	Cell cycle	-0.140872	1.5858e-06	0.0913275	0.00318532	0.213046	0.0247677	0.121718	0.602142	No	0.914131	5.85331	0	0.861715	1	-4.26389	-1.86016	-23.1779	3.3588e-98	8.17052e-96
BRCA	ENSG00000145777	TSLP	ENSG00000076003	MCM6	hsa03030	Genetic Information Processing; Replication and repair	DNA replication	-0.140872	1.5858e-06	0.0913275	0.00318532	0.213046	0.0247677	0.121718	0.602142	No	0.914131	5.85331	0	0.861715	1	-4.26389	-1.86016	-23.1779	3.3588e-98	8.17052e-96
BRCA	ENSG00000145777	TSLP	ENSG00000077152	UBE2T	hsa03460	Genetic Information Processing; Replication and repair	Fanconi anemia pathway	-0.297113	6.54813e-25	-0.0786355	0.0111481	0.111231	0.24514	0.189867	0.602142	No	3.07813	3.93309	13.5767	2.30198e-39	9.05593e-38	-4.26389	-1.86016	-23.1779	3.3588e-98	8.17052e-96
BRCA	ENSG00000145777	TSLP	ENSG00000077463	SIRT6	hsa04714	Organismal Systems; Environmental adaptation	Thermogenesis	-0.211658	3.91408e-13	0.0439906	0.156099	0.108462	0.25716	0.0644715	0.602142	No	0.897734	3.75782	0	0.911417	1	-4.26389	-1.86016	-23.1779	3.3588e-98	8.17052e-96
BRCA	ENSG00000145777	TSLP	ENSG00000077549	CAPZB	hsa04144	Cellular Processes; Transport and catabolism	Endocytosis	-0.160524	4.30128e-08	0.086767	0.00508784	0.207648	0.0287542	0.120881	0.602142	No	0.417723	7.8757	0	1	1	-4.26389	-1.86016	-23.1779	3.3588e-98	8.17052e-96
BRCA	ENSG00000145777	TSLP	ENSG00000077721	UBE2A	hsa04120	Genetic Information Processing; Folding, sorting and degradation	Ubiquitin mediated proteolysis	-0.19354	3.48297e-11	0.0128195	0.679507	0.307745	0.00101724	0.294926	0.602142	No	0.474791	6.16689	0	1	1	-4.26389	-1.86016	-23.1779	3.3588e-98	8.17052e-96
BRCA	ENSG00000145777	TSLP	ENSG00000078668	VDAC3	hsa05016	Human Diseases; Neurodegenerative disease	Huntington disease	-0.139727	1.9292e-06	-0.0158991	0.608377	0.126745	0.184981	0.142644	0.602142	No	0.50056	6.5919	0	1	1	-4.26389	-1.86016	-23.1779	3.3588e-98	8.17052e-96
BRCA	ENSG00000145777	TSLP	ENSG00000078668	VDAC3	hsa05012	Human Diseases; Neurodegenerative disease	Parkinson disease	-0.139727	1.9292e-06	-0.0158991	0.608377	0.126745	0.184981	0.142644	0.602142	No	0.50056	6.5919	0	1	1	-4.26389	-1.86016	-23.1779	3.3588e-98	8.17052e-96
BRCA	ENSG00000145777	TSLP	ENSG00000078668	VDAC3	hsa05203	Human Diseases; Cancer: overview	Viral carcinogenesis	-0.139727	1.9292e-06	-0.0158991	0.608377	0.126745	0.184981	0.142644	0.602142	No	0.50056	6.5919	0	1	1	-4.26389	-1.86016	-23.1779	3.3588e-98	8.17052e-96
BRCA	ENSG00000145777	TSLP	ENSG00000079999	KEAP1	hsa04120	Genetic Information Processing; Folding, sorting and degradation	Ubiquitin mediated proteolysis	-0.147673	4.79386e-07	0.0672555	0.0300207	0.0836601	0.382681	0.0164046	0.602142	No	0.458278	6.17546	0	1	1	-4.26389	-1.86016	-23.1779	3.3588e-98	8.17052e-96
BRCA	ENSG00000145777	TSLP	ENSG00000081377	CDC14B	hsa04110	Cellular Processes; Cell growth and death	Cell cycle	0.655877	1.27528e-142	0.365545	2.92803e-34	0.295562	0.00163625	0.0699828	0.602142	No	-1.91257	3.50981	-12.4947	5.39584e-34	1.76195e-32	-4.26389	-1.86016	-23.1779	3.3588e-98	8.17052e-96
BRCA	ENSG00000145777	TSLP	ENSG00000082512	TRAF5	hsa05203	Human Diseases; Cancer: overview	Viral carcinogenesis	-0.15558	1.1133e-07	-0.032017	0.302054	0.388763	2.48002e-05	0.42078	0.602142	No	0.695313	5.14764	0	0.999595	1	-4.26389	-1.86016	-23.1779	3.3588e-98	8.17052e-96
BRCA	ENSG00000145777	TSLP	ENSG00000082512	TRAF5	hsa05169	Human Diseases; Infectious disease: viral	Epstein-Barr virus infection	-0.15558	1.1133e-07	-0.032017	0.302054	0.388763	2.48002e-05	0.42078	0.602142	No	0.695313	5.14764	0	0.999595	1	-4.26389	-1.86016	-23.1779	3.3588e-98	8.17052e-96
BRCA	ENSG00000145777	TSLP	ENSG00000084733	RAB10	hsa04144	Cellular Processes; Transport and catabolism	Endocytosis	-0.142677	1.16056e-06	0.0353715	0.25419	0.452765	6.05955e-07	0.417393	0.602142	No	0.411371	7.46265	0	1	1	-4.26389	-1.86016	-23.1779	3.3588e-98	8.17052e-96
BRCA	ENSG00000145777	TSLP	ENSG00000085840	ORC1	hsa04110	Cellular Processes; Cell growth and death	Cell cycle	-0.15074	2.74571e-07	0.0697751	0.0243665	0.0431144	0.653212	0.0266607	0.602142	No	2.10574	2.12302	7.70119	1.44286e-14	2.1924e-13	-4.26389	-1.86016	-23.1779	3.3588e-98	8.17052e-96
BRCA	ENSG00000145777	TSLP	ENSG00000085999	RAD54L	hsa03440	Genetic Information Processing; Replication and repair	Homologous recombination	-0.168713	8.3402e-09	0.0676496	0.0290681	0.033709	0.725419	0.0339406	0.602142	No	2.70776	2.21453	11.4081	6.09256e-29	1.65686e-27	-4.26389	-1.86016	-23.1779	3.3588e-98	8.17052e-96
BRCA	ENSG00000145777	TSLP	ENSG00000086061	DNAJA1	hsa04141	Genetic Information Processing; Folding, sorting and degradation	Protein processing in endoplasmic reticulum	-0.159111	5.66149e-08	0.0122664	0.692615	0.417723	5.0788e-06	0.405456	0.602142	No	0.549525	7.74029	0	1	1	-4.26389	-1.86016	-23.1779	3.3588e-98	8.17052e-96
BRCA	ENSG00000145777	TSLP	ENSG00000086065	CHMP5	hsa04144	Cellular Processes; Transport and catabolism	Endocytosis	-0.184852	2.58511e-10	-0.084237	0.00653932	0.458651	4.13995e-07	0.542888	0.602142	No	0.391864	6.24221	0	1	1	-4.26389	-1.86016	-23.1779	3.3588e-98	8.17052e-96
BRCA	ENSG00000145777	TSLP	ENSG00000086232	EIF2AK1	hsa04141	Genetic Information Processing; Folding, sorting and degradation	Protein processing in endoplasmic reticulum	-0.328615	2.0655e-30	-0.132728	1.73682e-05	0.366932	7.4575e-05	0.49966	0.602142	No	0.864563	7.87862	0	0.997263	1	-4.26389	-1.86016	-23.1779	3.3588e-98	8.17052e-96
BRCA	ENSG00000145777	TSLP	ENSG00000087088	BAX	hsa05016	Human Diseases; Neurodegenerative disease	Huntington disease	-0.260777	2.3073e-19	0.0139529	0.652952	0.124657	0.192381	0.110704	0.602142	No	1.12693	5.16439	1.70446	0.0442818	0.239815	-4.26389	-1.86016	-23.1779	3.3588e-98	8.17052e-96
BRCA	ENSG00000145777	TSLP	ENSG00000087088	BAX	hsa04932	Human Diseases; Endocrine and metabolic disease	Non-alcoholic fatty liver disease (NAFLD)	-0.260777	2.3073e-19	0.0139529	0.652952	0.124657	0.192381	0.110704	0.602142	No	1.12693	5.16439	1.70446	0.0442818	0.239815	-4.26389	-1.86016	-23.1779	3.3588e-98	8.17052e-96
BRCA	ENSG00000145777	TSLP	ENSG00000087088	BAX	hsa04141	Genetic Information Processing; Folding, sorting and degradation	Protein processing in endoplasmic reticulum	-0.260777	2.3073e-19	0.0139529	0.652952	0.124657	0.192381	0.110704	0.602142	No	1.12693	5.16439	1.70446	0.0442818	0.239815	-4.26389	-1.86016	-23.1779	3.3588e-98	8.17052e-96
BRCA	ENSG00000145777	TSLP	ENSG00000087088	BAX	hsa05203	Human Diseases; Cancer: overview	Viral carcinogenesis	-0.260777	2.3073e-19	0.0139529	0.652952	0.124657	0.192381	0.110704	0.602142	No	1.12693	5.16439	1.70446	0.0442818	0.239815	-4.26389	-1.86016	-23.1779	3.3588e-98	8.17052e-96
BRCA	ENSG00000145777	TSLP	ENSG00000087088	BAX	hsa05169	Human Diseases; Infectious disease: viral	Epstein-Barr virus infection	-0.260777	2.3073e-19	0.0139529	0.652952	0.124657	0.192381	0.110704	0.602142	No	1.12693	5.16439	1.70446	0.0442818	0.239815	-4.26389	-1.86016	-23.1779	3.3588e-98	8.17052e-96
BRCA	ENSG00000145777	TSLP	ENSG00000087191	PSMC5	hsa03050	Genetic Information Processing; Folding, sorting and degradation	Proteasome	-0.164101	2.12195e-08	-0.0826291	0.00764524	0.0571982	0.550984	0.139827	0.602142	No	0.487399	6.99436	0	1	1	-4.26389	-1.86016	-23.1779	3.3588e-98	8.17052e-96
BRCA	ENSG00000145777	TSLP	ENSG00000087191	PSMC5	hsa05169	Human Diseases; Infectious disease: viral	Epstein-Barr virus infection	-0.164101	2.12195e-08	-0.0826291	0.00764524	0.0571982	0.550984	0.139827	0.602142	No	0.487399	6.99436	0	1	1	-4.26389	-1.86016	-23.1779	3.3588e-98	8.17052e-96
BRCA	ENSG00000145777	TSLP	ENSG00000088298	EDEM2	hsa04141	Genetic Information Processing; Folding, sorting and degradation	Protein processing in endoplasmic reticulum	-0.201874	4.65553e-12	-0.0479842	0.12181	0.163315	0.0867729	0.211299	0.602142	No	0.59019	5.02275	0	1	1	-4.26389	-1.86016	-23.1779	3.3588e-98	8.17052e-96
BRCA	ENSG00000145777	TSLP	ENSG00000089127	OAS1	hsa05169	Human Diseases; Infectious disease: viral	Epstein-Barr virus infection	-0.181127	5.93043e-10	-0.08964	0.00379705	0.0343118	0.72071	0.123952	0.602142	No	1.12385	5.54619	0.872717	0.191499	0.894802	-4.26389	-1.86016	-23.1779	3.3588e-98	8.17052e-96
BRCA	ENSG00000145777	TSLP	ENSG00000090266	NDUFB2	hsa00190	Metabolism; Energy metabolism	Oxidative phosphorylation	-0.228547	4.06563e-15	-0.02146	0.489161	-0.0635415	0.507624	0.0420815	0.602142	No	0.64071	6.00757	0	1	1	-4.26389	-1.86016	-23.1779	3.3588e-98	8.17052e-96
BRCA	ENSG00000145777	TSLP	ENSG00000090266	NDUFB2	hsa05016	Human Diseases; Neurodegenerative disease	Huntington disease	-0.228547	4.06563e-15	-0.02146	0.489161	-0.0635415	0.507624	0.0420815	0.602142	No	0.64071	6.00757	0	1	1	-4.26389	-1.86016	-23.1779	3.3588e-98	8.17052e-96
BRCA	ENSG00000145777	TSLP	ENSG00000090266	NDUFB2	hsa05012	Human Diseases; Neurodegenerative disease	Parkinson disease	-0.228547	4.06563e-15	-0.02146	0.489161	-0.0635415	0.507624	0.0420815	0.602142	No	0.64071	6.00757	0	1	1	-4.26389	-1.86016	-23.1779	3.3588e-98	8.17052e-96
BRCA	ENSG00000145777	TSLP	ENSG00000090266	NDUFB2	hsa05010	Human Diseases; Neurodegenerative disease	Alzheimer disease	-0.228547	4.06563e-15	-0.02146	0.489161	-0.0635415	0.507624	0.0420815	0.602142	No	0.64071	6.00757	0	1	1	-4.26389	-1.86016	-23.1779	3.3588e-98	8.17052e-96
BRCA	ENSG00000145777	TSLP	ENSG00000090266	NDUFB2	hsa04932	Human Diseases; Endocrine and metabolic disease	Non-alcoholic fatty liver disease (NAFLD)	-0.228547	4.06563e-15	-0.02146	0.489161	-0.0635415	0.507624	0.0420815	0.602142	No	0.64071	6.00757	0	1	1	-4.26389	-1.86016	-23.1779	3.3588e-98	8.17052e-96
BRCA	ENSG00000145777	TSLP	ENSG00000090266	NDUFB2	hsa04714	Organismal Systems; Environmental adaptation	Thermogenesis	-0.228547	4.06563e-15	-0.02146	0.489161	-0.0635415	0.507624	0.0420815	0.602142	No	0.64071	6.00757	0	1	1	-4.26389	-1.86016	-23.1779	3.3588e-98	8.17052e-96
BRCA	ENSG00000145777	TSLP	ENSG00000090520	DNAJB11	hsa04141	Genetic Information Processing; Folding, sorting and degradation	Protein processing in endoplasmic reticulum	-0.176961	1.47076e-09	0.0533165	0.0855438	0.232876	0.0139076	0.179559	0.602142	No	0.774514	6.09999	0	0.999867	1	-4.26389	-1.86016	-23.1779	3.3588e-98	8.17052e-96
BRCA	ENSG00000145777	TSLP	ENSG00000090565	RAB11FIP3	hsa04144	Cellular Processes; Transport and catabolism	Endocytosis	-0.231743	1.64194e-15	-0.0864791	0.00523691	0.119165	0.212871	0.205644	0.602142	No	0.799534	5.86191	0	0.99383	1	-4.26389	-1.86016	-23.1779	3.3588e-98	8.17052e-96
BRCA	ENSG00000145777	TSLP	ENSG00000091651	ORC6	hsa04110	Cellular Processes; Cell growth and death	Cell cycle	-0.165244	1.68779e-08	0.0769577	0.0130024	0.0724229	0.450023	0.0045348	0.602142	No	2.27067	2.27359	8.16589	4.14506e-16	6.85202e-15	-4.26389	-1.86016	-23.1779	3.3588e-98	8.17052e-96
BRCA	ENSG00000145777	TSLP	ENSG00000092010	PSME1	hsa03050	Genetic Information Processing; Folding, sorting and degradation	Proteasome	-0.253293	2.53633e-18	-0.117701	0.000141102	0.248051	0.00866592	0.365752	0.602142	No	0.656086	7.46409	0	0.999999	1	-4.26389	-1.86016	-23.1779	3.3588e-98	8.17052e-96
BRCA	ENSG00000145777	TSLP	ENSG00000093009	CDC45	hsa04110	Cellular Processes; Cell growth and death	Cell cycle	-0.208574	8.65726e-13	0.0403804	0.192978	-0.0241009	0.801752	0.0644813	0.602142	No	2.8206	2.7237	10.9159	9.02368e-27	2.28087e-25	-4.26389	-1.86016	-23.1779	3.3588e-98	8.17052e-96
BRCA	ENSG00000145777	TSLP	ENSG00000095380	NANS	hsa00520	Metabolism; Carbohydrate metabolism	Amino sugar and nucleotide sugar metabolism	-0.287407	2.39522e-23	-0.0728435	0.0187452	0.166897	0.0799856	0.239741	0.602142	No	1.12385	5.98952	1.67781	0.0468269	0.252515	-4.26389	-1.86016	-23.1779	3.3588e-98	8.17052e-96
BRCA	ENSG00000145777	TSLP	ENSG00000095585	BLNK	hsa05169	Human Diseases; Infectious disease: viral	Epstein-Barr virus infection	-0.184017	3.11823e-10	-0.0185637	0.549652	0.406325	9.64915e-06	0.424889	0.602142	No	0.984351	3.98383	0	0.564432	1	-4.26389	-1.86016	-23.1779	3.3588e-98	8.17052e-96
BRCA	ENSG00000145777	TSLP	ENSG00000096384	HSP90AB1	hsa04141	Genetic Information Processing; Folding, sorting and degradation	Protein processing in endoplasmic reticulum	-0.164342	2.02244e-08	-0.0460747	0.13739	0.409436	8.11754e-06	0.45551	0.602142	No	0.516917	10.6177	0	1	1	-4.26389	-1.86016	-23.1779	3.3588e-98	8.17052e-96
BRCA	ENSG00000145777	TSLP	ENSG00000097046	CDC7	hsa04110	Cellular Processes; Cell growth and death	Cell cycle	-0.14325	1.05027e-06	0.0634616	0.0406423	0.16586	0.0819049	0.102399	0.602142	No	1.57757	3.22084	4.82284	8.02168e-07	7.52369e-06	-4.26389	-1.86016	-23.1779	3.3588e-98	8.17052e-96
BRCA	ENSG00000145777	TSLP	ENSG00000099341	PSMD8	hsa03050	Genetic Information Processing; Folding, sorting and degradation	Proteasome	-0.177602	1.28095e-09	0.0152548	0.622983	-0.0277825	0.772238	0.0430373	0.602142	No	0.486911	7.19053	0	1	1	-4.26389	-1.86016	-23.1779	3.3588e-98	8.17052e-96
BRCA	ENSG00000145777	TSLP	ENSG00000099341	PSMD8	hsa05169	Human Diseases; Infectious disease: viral	Epstein-Barr virus infection	-0.177602	1.28095e-09	0.0152548	0.622983	-0.0277825	0.772238	0.0430373	0.602142	No	0.486911	7.19053	0	1	1	-4.26389	-1.86016	-23.1779	3.3588e-98	8.17052e-96
BRCA	ENSG00000145777	TSLP	ENSG00000099804	CDC34	hsa04120	Genetic Information Processing; Folding, sorting and degradation	Ubiquitin mediated proteolysis	-0.172815	3.55592e-09	0.0182114	0.557254	0.00535902	0.955484	0.0128524	0.602142	No	0.567845	5.07718	0	1	1	-4.26389	-1.86016	-23.1779	3.3588e-98	8.17052e-96
BRCA	ENSG00000145777	TSLP	ENSG00000100023	PPIL2	hsa04120	Genetic Information Processing; Folding, sorting and degradation	Ubiquitin mediated proteolysis	-0.170773	5.44955e-09	-0.0209147	0.50027	0.294987	0.00167256	0.315902	0.602142	No	0.446996	5.61004	0	1	1	-4.26389	-1.86016	-23.1779	3.3588e-98	8.17052e-96
BRCA	ENSG00000145777	TSLP	ENSG00000100028	SNRPD3	hsa05322	Human Diseases; Immune disease	Systemic lupus erythematosus	-0.146	6.46753e-07	0.0678637	0.0285615	0.378452	4.21236e-05	0.310588	0.602142	No	0.581641	6.5462	0	1	1	-4.26389	-1.86016	-23.1779	3.3588e-98	8.17052e-96
BRCA	ENSG00000145777	TSLP	ENSG00000100196	KDELR3	hsa05110	Human Diseases; Infectious disease: bacterial	Vibrio cholerae infection	-0.192479	4.47172e-11	-0.0221296	0.475704	-0.124674	0.192319	0.102545	0.602142	No	0.962534	4.94453	0	0.626477	1	-4.26389	-1.86016	-23.1779	3.3588e-98	8.17052e-96
BRCA	ENSG00000145777	TSLP	ENSG00000100246	DNAL4	hsa05016	Human Diseases; Neurodegenerative disease	Huntington disease	-0.142762	1.14354e-06	0.0250703	0.41907	0.345518	0.000203917	0.320448	0.602142	No	0.586796	4.71574	0	1	1	-4.26389	-1.86016	-23.1779	3.3588e-98	8.17052e-96
BRCA	ENSG00000145777	TSLP	ENSG00000100387	RBX1	hsa04110	Cellular Processes; Cell growth and death	Cell cycle	-0.241993	8.17482e-17	-0.0236339	0.446223	0.268963	0.00431161	0.292596	0.602142	No	0.566273	5.62492	0	1	1	-4.26389	-1.86016	-23.1779	3.3588e-98	8.17052e-96
BRCA	ENSG00000145777	TSLP	ENSG00000100387	RBX1	hsa04141	Genetic Information Processing; Folding, sorting and degradation	Protein processing in endoplasmic reticulum	-0.241993	8.17482e-17	-0.0236339	0.446223	0.268963	0.00431161	0.292596	0.602142	No	0.566273	5.62492	0	1	1	-4.26389	-1.86016	-23.1779	3.3588e-98	8.17052e-96
BRCA	ENSG00000145777	TSLP	ENSG00000100387	RBX1	hsa04120	Genetic Information Processing; Folding, sorting and degradation	Ubiquitin mediated proteolysis	-0.241993	8.17482e-17	-0.0236339	0.446223	0.268963	0.00431161	0.292596	0.602142	No	0.566273	5.62492	0	1	1	-4.26389	-1.86016	-23.1779	3.3588e-98	8.17052e-96
BRCA	ENSG00000145777	TSLP	ENSG00000100479	POLE2	hsa03030	Genetic Information Processing; Replication and repair	DNA replication	-0.228589	4.01832e-15	-0.0326389	0.292757	0.325834	0.000483469	0.358473	0.602142	No	1.47579	2.42337	5.52828	1.99792e-08	2.12409e-07	-4.26389	-1.86016	-23.1779	3.3588e-98	8.17052e-96
BRCA	ENSG00000145777	TSLP	ENSG00000100479	POLE2	hsa03410	Genetic Information Processing; Replication and repair	Base excision repair	-0.228589	4.01832e-15	-0.0326389	0.292757	0.325834	0.000483469	0.358473	0.602142	No	1.47579	2.42337	5.52828	1.99792e-08	2.12409e-07	-4.26389	-1.86016	-23.1779	3.3588e-98	8.17052e-96
BRCA	ENSG00000145777	TSLP	ENSG00000100479	POLE2	hsa00240	Metabolism; Nucleotide metabolism	Pyrimidine metabolism	-0.228589	4.01832e-15	-0.0326389	0.292757	0.325834	0.000483469	0.358473	0.602142	No	1.47579	2.42337	5.52828	1.99792e-08	2.12409e-07	-4.26389	-1.86016	-23.1779	3.3588e-98	8.17052e-96
BRCA	ENSG00000145777	TSLP	ENSG00000100522	GNPNAT1	hsa00520	Metabolism; Carbohydrate metabolism	Amino sugar and nucleotide sugar metabolism	-0.177559	1.29279e-09	-0.0653952	0.0348868	0.395208	1.76479e-05	0.460603	0.602142	No	0.717851	5.40612	0	0.999862	1	-4.26389	-1.86016	-23.1779	3.3588e-98	8.17052e-96
BRCA	ENSG00000145777	TSLP	ENSG00000100567	PSMA3	hsa03050	Genetic Information Processing; Folding, sorting and degradation	Proteasome	-0.18806	1.24688e-10	-0.0124562	0.688106	0.343956	0.000218835	0.356412	0.602142	No	0.471377	6.22396	0	1	1	-4.26389	-1.86016	-23.1779	3.3588e-98	8.17052e-96
BRCA	ENSG00000145777	TSLP	ENSG00000100726	TELO2	hsa03460	Genetic Information Processing; Replication and repair	Fanconi anemia pathway	-0.19293	4.02112e-11	-0.00282748	0.927399	0.116531	0.22323	0.119358	0.602142	No	0.975414	5.2695	0	0.61087	1	-4.26389	-1.86016	-23.1779	3.3588e-98	8.17052e-96
BRCA	ENSG00000145777	TSLP	ENSG00000100804	PSMB5	hsa03050	Genetic Information Processing; Folding, sorting and degradation	Proteasome	-0.229801	2.85324e-15	-0.0605021	0.050996	-0.0509079	0.595682	0.00959416	0.602142	No	0.705613	6.62485	0	0.999995	1	-4.26389	-1.86016	-23.1779	3.3588e-98	8.17052e-96
BRCA	ENSG00000145777	TSLP	ENSG00000100883	SRP54	hsa03060	Genetic Information Processing; Folding, sorting and degradation	Protein export	-0.203621	3.01899e-12	-0.100605	0.0011528	0.416971	5.30234e-06	0.517575	0.602142	No	0.623868	6.18417	0	1	1	-4.26389	-1.86016	-23.1779	3.3588e-98	8.17052e-96
BRCA	ENSG00000145777	TSLP	ENSG00000100902	PSMA6	hsa03050	Genetic Information Processing; Folding, sorting and degradation	Proteasome	-0.244825	3.48008e-17	-0.112284	0.000283514	0.190509	0.0451994	0.302792	0.602142	No	0.651573	4.78002	0	1	1	-4.26389	-1.86016	-23.1779	3.3588e-98	8.17052e-96
BRCA	ENSG00000145777	TSLP	ENSG00000100911	PSME2	hsa03050	Genetic Information Processing; Folding, sorting and degradation	Proteasome	-0.270463	9.22816e-21	-0.0989374	0.0013926	0.171647	0.0716503	0.270584	0.602142	No	1.12539	6.84152	1.50284	0.0665766	0.347616	-4.26389	-1.86016	-23.1779	3.3588e-98	8.17052e-96
BRCA	ENSG00000145777	TSLP	ENSG00000101152	DNAJC5	hsa04141	Genetic Information Processing; Folding, sorting and degradation	Protein processing in endoplasmic reticulum	-0.153422	1.67083e-07	-0.0390548	0.208012	0.170033	0.0744006	0.209087	0.602142	No	0.440629	6.73868	0	1	1	-4.26389	-1.86016	-23.1779	3.3588e-98	8.17052e-96
BRCA	ENSG00000145777	TSLP	ENSG00000101182	PSMA7	hsa03050	Genetic Information Processing; Folding, sorting and degradation	Proteasome	-0.212991	2.76662e-13	-0.00637216	0.837299	-0.164574	0.0843365	0.158202	0.602142	No	0.73145	7.13327	0	0.999822	1	-4.26389	-1.86016	-23.1779	3.3588e-98	8.17052e-96
BRCA	ENSG00000145777	TSLP	ENSG00000101199	ARFGAP1	hsa04144	Cellular Processes; Transport and catabolism	Endocytosis	-0.226687	6.84912e-15	-0.0323292	0.297362	0.161921	0.0895358	0.19425	0.602142	No	1.05892	6.3484	0.839392	0.200712	0.9317	-4.26389	-1.86016	-23.1779	3.3588e-98	8.17052e-96
BRCA	ENSG00000145777	TSLP	ENSG00000101310	SEC23B	hsa04141	Genetic Information Processing; Folding, sorting and degradation	Protein processing in endoplasmic reticulum	-0.203031	3.49565e-12	-0.0851289	0.00598992	0.345299	0.000205948	0.430428	0.602142	No	0.662633	6.62699	0	1	1	-4.26389	-1.86016	-23.1779	3.3588e-98	8.17052e-96
BRCA	ENSG00000145777	TSLP	ENSG00000101412	E2F1	hsa04110	Cellular Processes; Cell growth and death	Cell cycle	-0.26793	2.16875e-20	-0.0812872	0.00869328	-0.124711	0.192186	0.0434242	0.602142	No	2.45512	3.90416	9.34215	2.35256e-20	4.60696e-19	-4.26389	-1.86016	-23.1779	3.3588e-98	8.17052e-96
BRCA	ENSG00000145777	TSLP	ENSG00000101412	E2F1	hsa05169	Human Diseases; Infectious disease: viral	Epstein-Barr virus infection	-0.26793	2.16875e-20	-0.0812872	0.00869328	-0.124711	0.192186	0.0434242	0.602142	No	2.45512	3.90416	9.34215	2.35256e-20	4.60696e-19	-4.26389	-1.86016	-23.1779	3.3588e-98	8.17052e-96
BRCA	ENSG00000145777	TSLP	ENSG00000101421	CHMP4B	hsa04144	Cellular Processes; Transport and catabolism	Endocytosis	-0.258533	4.77265e-19	-0.0614852	0.0473357	0.258895	0.00607519	0.32038	0.602142	No	0.676565	7.52453	0	1	1	-4.26389	-1.86016	-23.1779	3.3588e-98	8.17052e-96
BRCA	ENSG00000145777	TSLP	ENSG00000102858	MGRN1	hsa04120	Genetic Information Processing; Folding, sorting and degradation	Ubiquitin mediated proteolysis	-0.248882	1.0045e-17	-0.0335135	0.280007	0.218403	0.0212873	0.251917	0.602142	No	0.852971	6.47894	0	0.997765	1	-4.26389	-1.86016	-23.1779	3.3588e-98	8.17052e-96
BRCA	ENSG00000145777	TSLP	ENSG00000102981	PARD6A	hsa04144	Cellular Processes; Transport and catabolism	Endocytosis	-0.187176	1.52627e-10	-0.0906669	0.00341322	0.065357	0.495547	0.156024	0.602142	No	0.673481	2.09189	0	0.999329	1	-4.26389	-1.86016	-23.1779	3.3588e-98	8.17052e-96
BRCA	ENSG00000145777	TSLP	ENSG00000103024	NME3	hsa00240	Metabolism; Nucleotide metabolism	Pyrimidine metabolism	-0.204774	2.26353e-12	-0.0710891	0.0218018	0.101993	0.286795	0.173082	0.602142	No	1.24825	5.26296	2.02449	0.0215749	0.124145	-4.26389	-1.86016	-23.1779	3.3588e-98	8.17052e-96
BRCA	ENSG00000145777	TSLP	ENSG00000103152	MPG	hsa03410	Genetic Information Processing; Replication and repair	Base excision repair	-0.222035	2.47291e-14	-0.0356327	0.250698	0.0606944	0.526864	0.0963271	0.602142	No	0.787845	4.56505	0	0.995488	1	-4.26389	-1.86016	-23.1779	3.3588e-98	8.17052e-96
BRCA	ENSG00000145777	TSLP	ENSG00000103202	NME4	hsa00240	Metabolism; Nucleotide metabolism	Pyrimidine metabolism	-0.311265	2.67213e-27	-0.14453	2.83817e-06	-0.200822	0.0345644	0.0562923	0.602142	No	0.914693	6.71916	0	0.842287	1	-4.26389	-1.86016	-23.1779	3.3588e-98	8.17052e-96
BRCA	ENSG00000145777	TSLP	ENSG00000103266	STUB1	hsa04141	Genetic Information Processing; Folding, sorting and degradation	Protein processing in endoplasmic reticulum	-0.210515	5.26021e-13	-0.0625365	0.0436682	-0.0661198	0.490518	0.00358327	0.602142	No	0.657046	5.13844	0	0.999924	1	-4.26389	-1.86016	-23.1779	3.3588e-98	8.17052e-96
BRCA	ENSG00000145777	TSLP	ENSG00000103266	STUB1	hsa04120	Genetic Information Processing; Folding, sorting and degradation	Ubiquitin mediated proteolysis	-0.210515	5.26021e-13	-0.0625365	0.0436682	-0.0661198	0.490518	0.00358327	0.602142	No	0.657046	5.13844	0	0.999924	1	-4.26389	-1.86016	-23.1779	3.3588e-98	8.17052e-96
BRCA	ENSG00000145777	TSLP	ENSG00000103275	UBE2I	hsa04120	Genetic Information Processing; Folding, sorting and degradation	Ubiquitin mediated proteolysis	-0.190555	7.00848e-11	0.00408833	0.895182	0.371312	6.01696e-05	0.367224	0.602142	No	0.494142	6.91138	0	1	1	-4.26389	-1.86016	-23.1779	3.3588e-98	8.17052e-96
BRCA	ENSG00000145777	TSLP	ENSG00000103363	ELOB	hsa04120	Genetic Information Processing; Folding, sorting and degradation	Ubiquitin mediated proteolysis	-0.272596	4.46177e-21	-0.0966281	0.00180103	0.0218592	0.819863	0.118487	0.602142	No	1.02524	6.89087	0.298795	0.382575	1	-4.26389	-1.86016	-23.1779	3.3588e-98	8.17052e-96
BRCA	ENSG00000145777	TSLP	ENSG00000103423	DNAJA3	hsa05203	Human Diseases; Cancer: overview	Viral carcinogenesis	-0.277944	7.01012e-22	-0.0817602	0.00831008	0.229049	0.0156016	0.310809	0.602142	No	0.804755	6.15044	0	0.999834	1	-4.26389	-1.86016	-23.1779	3.3588e-98	8.17052e-96
BRCA	ENSG00000145777	TSLP	ENSG00000104522	GFUS	hsa00520	Metabolism; Carbohydrate metabolism	Amino sugar and nucleotide sugar metabolism	-0.324307	1.27864e-29	-0.0936534	0.00248877	0.038419	0.68891	0.132072	0.602142	No	1.69976	6.50862	7.41075	1.20995e-13	1.76857e-12	-4.26389	-1.86016	-23.1779	3.3588e-98	8.17052e-96
BRCA	ENSG00000145777	TSLP	ENSG00000104738	MCM4	hsa04110	Cellular Processes; Cell growth and death	Cell cycle	-0.198942	9.54641e-12	0.0143236	0.644358	0.27043	0.00409696	0.256107	0.602142	No	1.6366	6.77094	6.2718	2.51727e-10	3.02204e-09	-4.26389	-1.86016	-23.1779	3.3588e-98	8.17052e-96
BRCA	ENSG00000145777	TSLP	ENSG00000104738	MCM4	hsa03030	Genetic Information Processing; Replication and repair	DNA replication	-0.198942	9.54641e-12	0.0143236	0.644358	0.27043	0.00409696	0.256107	0.602142	No	1.6366	6.77094	6.2718	2.51727e-10	3.02204e-09	-4.26389	-1.86016	-23.1779	3.3588e-98	8.17052e-96
BRCA	ENSG00000145777	TSLP	ENSG00000104825	NFKBIB	hsa05169	Human Diseases; Infectious disease: viral	Epstein-Barr virus infection	-0.144474	8.473e-07	0.0781169	0.0116945	0.0375307	0.695744	0.0405862	0.602142	No	0.744893	4.06677	0	0.998584	1	-4.26389	-1.86016	-23.1779	3.3588e-98	8.17052e-96
BRCA	ENSG00000145777	TSLP	ENSG00000104889	RNASEH2A	hsa03030	Genetic Information Processing; Replication and repair	DNA replication	-0.275687	1.53844e-21	0.00835207	0.787809	0.180519	0.0579655	0.172166	0.602142	No	1.71787	4.73134	7.61483	2.73572e-14	4.10512e-13	-4.26389	-1.86016	-23.1779	3.3588e-98	8.17052e-96
BRCA	ENSG00000145777	TSLP	ENSG00000105220	GPI	hsa00520	Metabolism; Carbohydrate metabolism	Amino sugar and nucleotide sugar metabolism	-0.172051	4.17397e-09	0.0313635	0.312035	-0.439408	1.40148e-06	0.470771	0.602142	No	0.52928	8.28148	0	1	1	-4.26389	-1.86016	-23.1779	3.3588e-98	8.17052e-96
BRCA	ENSG00000145777	TSLP	ENSG00000105229	PIAS4	hsa04120	Genetic Information Processing; Folding, sorting and degradation	Ubiquitin mediated proteolysis	-0.190783	6.64715e-11	0.0187199	0.546299	0.277937	0.00314169	0.259217	0.602142	No	0.709123	4.75814	0	1	1	-4.26389	-1.86016	-23.1779	3.3588e-98	8.17052e-96
BRCA	ENSG00000145777	TSLP	ENSG00000105258	POLR2I	hsa05016	Human Diseases; Neurodegenerative disease	Huntington disease	-0.155375	1.15745e-07	0.0523262	0.0915249	0.169357	0.0755773	0.11703	0.602142	No	0.618647	4.35866	0	1	1	-4.26389	-1.86016	-23.1779	3.3588e-98	8.17052e-96
BRCA	ENSG00000145777	TSLP	ENSG00000105258	POLR2I	hsa00240	Metabolism; Nucleotide metabolism	Pyrimidine metabolism	-0.155375	1.15745e-07	0.0523262	0.0915249	0.169357	0.0755773	0.11703	0.602142	No	0.618647	4.35866	0	1	1	-4.26389	-1.86016	-23.1779	3.3588e-98	8.17052e-96
BRCA	ENSG00000145777	TSLP	ENSG00000105327	BBC3	hsa05016	Human Diseases; Neurodegenerative disease	Huntington disease	-0.192913	4.03714e-11	-0.0075433	0.807934	0.230746	0.0148295	0.238289	0.602142	No	1.38058	3.22825	3.18155	0.000751957	0.00534248	-4.26389	-1.86016	-23.1779	3.3588e-98	8.17052e-96
BRCA	ENSG00000145777	TSLP	ENSG00000105329	TGFB1	hsa04932	Human Diseases; Endocrine and metabolic disease	Non-alcoholic fatty liver disease (NAFLD)	-0.166946	1.19638e-08	0.105044	0.00068752	-0.155988	0.10208	0.261031	0.602142	No	0.81339	5.49773	0	0.989542	1	-4.26389	-1.86016	-23.1779	3.3588e-98	8.17052e-96
BRCA	ENSG00000145777	TSLP	ENSG00000105329	TGFB1	hsa04110	Cellular Processes; Cell growth and death	Cell cycle	-0.166946	1.19638e-08	0.105044	0.00068752	-0.155988	0.10208	0.261031	0.602142	No	0.81339	5.49773	0	0.989542	1	-4.26389	-1.86016	-23.1779	3.3588e-98	8.17052e-96
BRCA	ENSG00000145777	TSLP	ENSG00000105393	BABAM1	hsa03440	Genetic Information Processing; Replication and repair	Homologous recombination	-0.175941	1.83121e-09	0.0457761	0.139959	0.107574	0.261101	0.0617975	0.602142	No	0.503577	5.25013	0	1	1	-4.26389	-1.86016	-23.1779	3.3588e-98	8.17052e-96
BRCA	ENSG00000145777	TSLP	ENSG00000105438	KDELR1	hsa05110	Human Diseases; Infectious disease: bacterial	Vibrio cholerae infection	-0.283808	8.78656e-23	-0.0792445	0.0105355	0.376556	4.63456e-05	0.4558	0.602142	No	0.605764	7.71797	0	1	1	-4.26389	-1.86016	-23.1779	3.3588e-98	8.17052e-96
BRCA	ENSG00000145777	TSLP	ENSG00000105464	GRIN2D	hsa05010	Human Diseases; Neurodegenerative disease	Alzheimer disease	-0.163713	2.29287e-08	-0.0727237	0.0189413	0.0686331	0.474144	0.141357	0.602142	No	1.63907	1.33171	4.54602	3.02112e-06	2.70625e-05	-4.26389	-1.86016	-23.1779	3.3588e-98	8.17052e-96
BRCA	ENSG00000145777	TSLP	ENSG00000105464	GRIN2D	hsa05034	Human Diseases; Substance dependence	Alcoholism	-0.163713	2.29287e-08	-0.0727237	0.0189413	0.0686331	0.474144	0.141357	0.602142	No	1.63907	1.33171	4.54602	3.02112e-06	2.70625e-05	-4.26389	-1.86016	-23.1779	3.3588e-98	8.17052e-96
BRCA	ENSG00000145777	TSLP	ENSG00000105486	LIG1	hsa03030	Genetic Information Processing; Replication and repair	DNA replication	-0.238781	2.12489e-16	-0.0567273	0.0673169	0.303204	0.00121732	0.359931	0.602142	No	1.18345	5.28612	2.55302	0.0054035	0.0340075	-4.26389	-1.86016	-23.1779	3.3588e-98	8.17052e-96
BRCA	ENSG00000145777	TSLP	ENSG00000105486	LIG1	hsa03410	Genetic Information Processing; Replication and repair	Base excision repair	-0.238781	2.12489e-16	-0.0567273	0.0673169	0.303204	0.00121732	0.359931	0.602142	No	1.18345	5.28612	2.55302	0.0054035	0.0340075	-4.26389	-1.86016	-23.1779	3.3588e-98	8.17052e-96
BRCA	ENSG00000145777	TSLP	ENSG00000105647	PIK3R2	hsa04932	Human Diseases; Endocrine and metabolic disease	Non-alcoholic fatty liver disease (NAFLD)	-0.225418	9.74848e-15	-0.0145947	0.638105	0.296268	0.00159267	0.310863	0.602142	No	1.13907	0.343738	1.58188	0.0569751	0.302052	-4.26389	-1.86016	-23.1779	3.3588e-98	8.17052e-96
BRCA	ENSG00000145777	TSLP	ENSG00000105647	PIK3R2	hsa05203	Human Diseases; Cancer: overview	Viral carcinogenesis	-0.225418	9.74848e-15	-0.0145947	0.638105	0.296268	0.00159267	0.310863	0.602142	No	1.13907	0.343738	1.58188	0.0569751	0.302052	-4.26389	-1.86016	-23.1779	3.3588e-98	8.17052e-96
BRCA	ENSG00000145777	TSLP	ENSG00000105647	PIK3R2	hsa05169	Human Diseases; Infectious disease: viral	Epstein-Barr virus infection	-0.225418	9.74848e-15	-0.0145947	0.638105	0.296268	0.00159267	0.310863	0.602142	No	1.13907	0.343738	1.58188	0.0569751	0.302052	-4.26389	-1.86016	-23.1779	3.3588e-98	8.17052e-96
BRCA	ENSG00000145777	TSLP	ENSG00000105707	HPN	hsa05203	Human Diseases; Cancer: overview	Viral carcinogenesis	-0.231921	1.56059e-15	-0.0858273	0.00558905	0.165096	0.083343	0.250924	0.602142	No	1.92488	4.47286	3.72299	0.000103184	0.000805395	-4.26389	-1.86016	-23.1779	3.3588e-98	8.17052e-96
BRCA	ENSG00000145777	TSLP	ENSG00000105723	GSK3A	hsa04932	Human Diseases; Endocrine and metabolic disease	Non-alcoholic fatty liver disease (NAFLD)	-0.206486	1.47137e-12	0.0548224	0.0770572	0.357609	0.000116575	0.302786	0.602142	No	0.615936	6.16796	0	1	1	-4.26389	-1.86016	-23.1779	3.3588e-98	8.17052e-96
BRCA	ENSG00000145777	TSLP	ENSG00000105971	CAV2	hsa04144	Cellular Processes; Transport and catabolism	Endocytosis	0.693674	4.59967e-166	0.456322	1.13499e-54	-0.0995029	0.298785	0.555825	0.602142	No	-2.90048	4.74017	-21.7961	8.47745e-89	1.45019e-86	-4.26389	-1.86016	-23.1779	3.3588e-98	8.17052e-96
BRCA	ENSG00000145777	TSLP	ENSG00000105974	CAV1	hsa04144	Cellular Processes; Transport and catabolism	Endocytosis	0.646916	1.50009e-137	0.439688	1.89854e-50	-0.229518	0.0153849	0.669206	0.602142	Yes	-3.29788	6.19029	-24.3362	3.05401e-106	9.09854e-104	-4.26389	-1.86016	-23.1779	3.3588e-98	8.17052e-96
BRCA	ENSG00000145777	TSLP	ENSG00000106028	SSBP1	hsa03030	Genetic Information Processing; Replication and repair	DNA replication	-0.177049	1.44338e-09	0.0654389	0.0347653	0.360745	0.000100463	0.295306	0.602142	No	0.566944	5.93694	0	1	1	-4.26389	-1.86016	-23.1779	3.3588e-98	8.17052e-96
BRCA	ENSG00000145777	TSLP	ENSG00000106028	SSBP1	hsa03440	Genetic Information Processing; Replication and repair	Homologous recombination	-0.177049	1.44338e-09	0.0654389	0.0347653	0.360745	0.000100463	0.295306	0.602142	No	0.566944	5.93694	0	1	1	-4.26389	-1.86016	-23.1779	3.3588e-98	8.17052e-96
BRCA	ENSG00000145777	TSLP	ENSG00000106399	RPA3	hsa03030	Genetic Information Processing; Replication and repair	DNA replication	-0.255274	1.35476e-18	-0.0793785	0.0104049	0.459036	4.03691e-07	0.538415	0.602142	No	0.737205	4.40875	0	0.999983	1	-4.26389	-1.86016	-23.1779	3.3588e-98	8.17052e-96
BRCA	ENSG00000145777	TSLP	ENSG00000106399	RPA3	hsa03460	Genetic Information Processing; Replication and repair	Fanconi anemia pathway	-0.255274	1.35476e-18	-0.0793785	0.0104049	0.459036	4.03691e-07	0.538415	0.602142	No	0.737205	4.40875	0	0.999983	1	-4.26389	-1.86016	-23.1779	3.3588e-98	8.17052e-96
BRCA	ENSG00000145777	TSLP	ENSG00000106399	RPA3	hsa03440	Genetic Information Processing; Replication and repair	Homologous recombination	-0.255274	1.35476e-18	-0.0793785	0.0104049	0.459036	4.03691e-07	0.538415	0.602142	No	0.737205	4.40875	0	0.999983	1	-4.26389	-1.86016	-23.1779	3.3588e-98	8.17052e-96
BRCA	ENSG00000145777	TSLP	ENSG00000106588	PSMA2	hsa03050	Genetic Information Processing; Folding, sorting and degradation	Proteasome	-0.188011	1.26075e-10	0.00674389	0.827952	0.456995	4.61163e-07	0.450251	0.602142	No	0.471989	4.04348	0	1	1	-4.26389	-1.86016	-23.1779	3.3588e-98	8.17052e-96
BRCA	ENSG00000145777	TSLP	ENSG00000106628	POLD2	hsa03030	Genetic Information Processing; Replication and repair	DNA replication	-0.217177	9.16802e-14	-0.0198625	0.522076	0.125729	0.188556	0.145591	0.602142	No	0.656665	6.49287	0	1	1	-4.26389	-1.86016	-23.1779	3.3588e-98	8.17052e-96
BRCA	ENSG00000145777	TSLP	ENSG00000106628	POLD2	hsa03410	Genetic Information Processing; Replication and repair	Base excision repair	-0.217177	9.16802e-14	-0.0198625	0.522076	0.125729	0.188556	0.145591	0.602142	No	0.656665	6.49287	0	1	1	-4.26389	-1.86016	-23.1779	3.3588e-98	8.17052e-96
BRCA	ENSG00000145777	TSLP	ENSG00000106628	POLD2	hsa00240	Metabolism; Nucleotide metabolism	Pyrimidine metabolism	-0.217177	9.16802e-14	-0.0198625	0.522076	0.125729	0.188556	0.145591	0.602142	No	0.656665	6.49287	0	1	1	-4.26389	-1.86016	-23.1779	3.3588e-98	8.17052e-96
BRCA	ENSG00000145777	TSLP	ENSG00000106628	POLD2	hsa03440	Genetic Information Processing; Replication and repair	Homologous recombination	-0.217177	9.16802e-14	-0.0198625	0.522076	0.125729	0.188556	0.145591	0.602142	No	0.656665	6.49287	0	1	1	-4.26389	-1.86016	-23.1779	3.3588e-98	8.17052e-96
BRCA	ENSG00000145777	TSLP	ENSG00000106803	SEC61B	hsa04141	Genetic Information Processing; Folding, sorting and degradation	Protein processing in endoplasmic reticulum	-0.206459	1.48144e-12	0.0108162	0.727412	0.173622	0.0683968	0.162806	0.602142	No	0.532608	6.12892	0	1	1	-4.26389	-1.86016	-23.1779	3.3588e-98	8.17052e-96
BRCA	ENSG00000145777	TSLP	ENSG00000106803	SEC61B	hsa05110	Human Diseases; Infectious disease: bacterial	Vibrio cholerae infection	-0.206459	1.48144e-12	0.0108162	0.727412	0.173622	0.0683968	0.162806	0.602142	No	0.532608	6.12892	0	1	1	-4.26389	-1.86016	-23.1779	3.3588e-98	8.17052e-96
BRCA	ENSG00000145777	TSLP	ENSG00000106803	SEC61B	hsa03060	Genetic Information Processing; Folding, sorting and degradation	Protein export	-0.206459	1.48144e-12	0.0108162	0.727412	0.173622	0.0683968	0.162806	0.602142	No	0.532608	6.12892	0	1	1	-4.26389	-1.86016	-23.1779	3.3588e-98	8.17052e-96
BRCA	ENSG00000145777	TSLP	ENSG00000107175	CREB3	hsa05016	Human Diseases; Neurodegenerative disease	Huntington disease	-0.153371	1.68693e-07	-0.021835	0.481598	0.302123	0.00126992	0.323958	0.602142	No	0.451394	5.84493	0	1	1	-4.26389	-1.86016	-23.1779	3.3588e-98	8.17052e-96
BRCA	ENSG00000145777	TSLP	ENSG00000107175	CREB3	hsa04714	Organismal Systems; Environmental adaptation	Thermogenesis	-0.153371	1.68693e-07	-0.021835	0.481598	0.302123	0.00126992	0.323958	0.602142	No	0.451394	5.84493	0	1	1	-4.26389	-1.86016	-23.1779	3.3588e-98	8.17052e-96
BRCA	ENSG00000145777	TSLP	ENSG00000107175	CREB3	hsa05203	Human Diseases; Cancer: overview	Viral carcinogenesis	-0.153371	1.68693e-07	-0.021835	0.481598	0.302123	0.00126992	0.323958	0.602142	No	0.451394	5.84493	0	1	1	-4.26389	-1.86016	-23.1779	3.3588e-98	8.17052e-96
BRCA	ENSG00000145777	TSLP	ENSG00000107175	CREB3	hsa05034	Human Diseases; Substance dependence	Alcoholism	-0.153371	1.68693e-07	-0.021835	0.481598	0.302123	0.00126992	0.323958	0.602142	No	0.451394	5.84493	0	1	1	-4.26389	-1.86016	-23.1779	3.3588e-98	8.17052e-96
BRCA	ENSG00000145777	TSLP	ENSG00000108106	UBE2S	hsa04120	Genetic Information Processing; Folding, sorting and degradation	Ubiquitin mediated proteolysis	-0.218535	6.37729e-14	0.019187	0.536331	0.13249	0.165692	0.113303	0.602142	No	2.24211	3.94775	8.95098	6.8757e-19	1.27222e-17	-4.26389	-1.86016	-23.1779	3.3588e-98	8.17052e-96
BRCA	ENSG00000145777	TSLP	ENSG00000108344	PSMD3	hsa03050	Genetic Information Processing; Folding, sorting and degradation	Proteasome	-0.13968	1.94465e-06	-0.0924975	0.00281538	0.163169	0.0870592	0.255666	0.602142	No	0.908731	7.26721	0	0.812785	1	-4.26389	-1.86016	-23.1779	3.3588e-98	8.17052e-96
BRCA	ENSG00000145777	TSLP	ENSG00000108344	PSMD3	hsa05169	Human Diseases; Infectious disease: viral	Epstein-Barr virus infection	-0.13968	1.94465e-06	-0.0924975	0.00281538	0.163169	0.0870592	0.255666	0.602142	No	0.908731	7.26721	0	0.812785	1	-4.26389	-1.86016	-23.1779	3.3588e-98	8.17052e-96
BRCA	ENSG00000145777	TSLP	ENSG00000108384	RAD51C	hsa03460	Genetic Information Processing; Replication and repair	Fanconi anemia pathway	-0.149123	3.68837e-07	-0.074783	0.015808	0.466822	2.41061e-07	0.541604	0.602142	No	0.354909	4.15817	0	1	1	-4.26389	-1.86016	-23.1779	3.3588e-98	8.17052e-96
BRCA	ENSG00000145777	TSLP	ENSG00000108384	RAD51C	hsa03440	Genetic Information Processing; Replication and repair	Homologous recombination	-0.149123	3.68837e-07	-0.074783	0.015808	0.466822	2.41061e-07	0.541604	0.602142	No	0.354909	4.15817	0	1	1	-4.26389	-1.86016	-23.1779	3.3588e-98	8.17052e-96
BRCA	ENSG00000145777	TSLP	ENSG00000108395	TRIM37	hsa04120	Genetic Information Processing; Folding, sorting and degradation	Ubiquitin mediated proteolysis	-0.157746	7.36636e-08	-0.0708333	0.0222819	0.396655	1.6334e-05	0.467488	0.602142	No	0.614815	5.47329	0	0.999999	1	-4.26389	-1.86016	-23.1779	3.3588e-98	8.17052e-96
BRCA	ENSG00000145777	TSLP	ENSG00000108479	GALK1	hsa00520	Metabolism; Carbohydrate metabolism	Amino sugar and nucleotide sugar metabolism	-0.185063	2.46459e-10	-0.0349487	0.259914	0.00935491	0.922372	0.0443037	0.602142	No	0.769251	3.7613	0	0.9904	1	-4.26389	-1.86016	-23.1779	3.3588e-98	8.17052e-96
BRCA	ENSG00000145777	TSLP	ENSG00000108671	PSMD11	hsa03050	Genetic Information Processing; Folding, sorting and degradation	Proteasome	-0.18004	7.53272e-10	-0.0575442	0.0634614	0.325356	0.000493363	0.3829	0.602142	No	0.612518	6.68462	0	1	1	-4.26389	-1.86016	-23.1779	3.3588e-98	8.17052e-96
BRCA	ENSG00000145777	TSLP	ENSG00000108671	PSMD11	hsa05169	Human Diseases; Infectious disease: viral	Epstein-Barr virus infection	-0.18004	7.53272e-10	-0.0575442	0.0634614	0.325356	0.000493363	0.3829	0.602142	No	0.612518	6.68462	0	1	1	-4.26389	-1.86016	-23.1779	3.3588e-98	8.17052e-96
BRCA	ENSG00000145777	TSLP	ENSG00000108774	RAB5C	hsa04144	Cellular Processes; Transport and catabolism	Endocytosis	-0.169026	7.81968e-09	-0.0136149	0.660828	0.105193	0.271864	0.118808	0.602142	No	0.361859	6.66238	0	1	1	-4.26389	-1.86016	-23.1779	3.3588e-98	8.17052e-96
BRCA	ENSG00000145777	TSLP	ENSG00000109390	NDUFC1	hsa00190	Metabolism; Energy metabolism	Oxidative phosphorylation	-0.155142	1.20958e-07	-0.0215145	0.488058	0.277781	0.00315927	0.299296	0.602142	No	0.302532	5.16047	0	1	1	-4.26389	-1.86016	-23.1779	3.3588e-98	8.17052e-96
BRCA	ENSG00000145777	TSLP	ENSG00000109390	NDUFC1	hsa05016	Human Diseases; Neurodegenerative disease	Huntington disease	-0.155142	1.20958e-07	-0.0215145	0.488058	0.277781	0.00315927	0.299296	0.602142	No	0.302532	5.16047	0	1	1	-4.26389	-1.86016	-23.1779	3.3588e-98	8.17052e-96
BRCA	ENSG00000145777	TSLP	ENSG00000109390	NDUFC1	hsa05012	Human Diseases; Neurodegenerative disease	Parkinson disease	-0.155142	1.20958e-07	-0.0215145	0.488058	0.277781	0.00315927	0.299296	0.602142	No	0.302532	5.16047	0	1	1	-4.26389	-1.86016	-23.1779	3.3588e-98	8.17052e-96
BRCA	ENSG00000145777	TSLP	ENSG00000109390	NDUFC1	hsa05010	Human Diseases; Neurodegenerative disease	Alzheimer disease	-0.155142	1.20958e-07	-0.0215145	0.488058	0.277781	0.00315927	0.299296	0.602142	No	0.302532	5.16047	0	1	1	-4.26389	-1.86016	-23.1779	3.3588e-98	8.17052e-96
BRCA	ENSG00000145777	TSLP	ENSG00000109390	NDUFC1	hsa04932	Human Diseases; Endocrine and metabolic disease	Non-alcoholic fatty liver disease (NAFLD)	-0.155142	1.20958e-07	-0.0215145	0.488058	0.277781	0.00315927	0.299296	0.602142	No	0.302532	5.16047	0	1	1	-4.26389	-1.86016	-23.1779	3.3588e-98	8.17052e-96
BRCA	ENSG00000145777	TSLP	ENSG00000109390	NDUFC1	hsa04714	Organismal Systems; Environmental adaptation	Thermogenesis	-0.155142	1.20958e-07	-0.0215145	0.488058	0.277781	0.00315927	0.299296	0.602142	No	0.302532	5.16047	0	1	1	-4.26389	-1.86016	-23.1779	3.3588e-98	8.17052e-96
BRCA	ENSG00000145777	TSLP	ENSG00000109501	WFS1	hsa04141	Genetic Information Processing; Folding, sorting and degradation	Protein processing in endoplasmic reticulum	-0.20314	3.40217e-12	-0.125087	5.18942e-05	-0.129355	0.176022	0.00426819	0.602142	No	0.267504	6.34625	0	1	1	-4.26389	-1.86016	-23.1779	3.3588e-98	8.17052e-96
BRCA	ENSG00000145777	TSLP	ENSG00000109674	NEIL3	hsa03410	Genetic Information Processing; Replication and repair	Base excision repair	-0.201426	5.19886e-12	0.0416075	0.179786	-0.0263419	0.783751	0.0679493	0.602142	No	3.55943	1.07173	15.6832	1.06073e-50	6.11418e-49	-4.26389	-1.86016	-23.1779	3.3588e-98	8.17052e-96
BRCA	ENSG00000145777	TSLP	ENSG00000109971	HSPA8	hsa04141	Genetic Information Processing; Folding, sorting and degradation	Protein processing in endoplasmic reticulum	-0.176488	1.62832e-09	-0.0384576	0.215055	0.261997	0.00547347	0.300455	0.602142	No	0.408217	10.0863	0	1	1	-4.26389	-1.86016	-23.1779	3.3588e-98	8.17052e-96
BRCA	ENSG00000145777	TSLP	ENSG00000109971	HSPA8	hsa04144	Cellular Processes; Transport and catabolism	Endocytosis	-0.176488	1.62832e-09	-0.0384576	0.215055	0.261997	0.00547347	0.300455	0.602142	No	0.408217	10.0863	0	1	1	-4.26389	-1.86016	-23.1779	3.3588e-98	8.17052e-96
BRCA	ENSG00000145777	TSLP	ENSG00000110092	CCND1	hsa04110	Cellular Processes; Cell growth and death	Cell cycle	-0.15523	1.18961e-07	-0.0986546	0.00143758	0.0294208	0.759205	0.128075	0.602142	No	0.76862	8.40999	0	0.936321	1	-4.26389	-1.86016	-23.1779	3.3588e-98	8.17052e-96
BRCA	ENSG00000145777	TSLP	ENSG00000110092	CCND1	hsa05203	Human Diseases; Cancer: overview	Viral carcinogenesis	-0.15523	1.18961e-07	-0.0986546	0.00143758	0.0294208	0.759205	0.128075	0.602142	No	0.76862	8.40999	0	0.936321	1	-4.26389	-1.86016	-23.1779	3.3588e-98	8.17052e-96
BRCA	ENSG00000145777	TSLP	ENSG00000110092	CCND1	hsa05169	Human Diseases; Infectious disease: viral	Epstein-Barr virus infection	-0.15523	1.18961e-07	-0.0986546	0.00143758	0.0294208	0.759205	0.128075	0.602142	No	0.76862	8.40999	0	0.936321	1	-4.26389	-1.86016	-23.1779	3.3588e-98	8.17052e-96
BRCA	ENSG00000145777	TSLP	ENSG00000110107	PRPF19	hsa04120	Genetic Information Processing; Folding, sorting and degradation	Ubiquitin mediated proteolysis	-0.189635	8.67592e-11	-0.00196106	0.94961	0.308625	0.000982125	0.310586	0.602142	No	0.692323	7.3601	0	1	1	-4.26389	-1.86016	-23.1779	3.3588e-98	8.17052e-96
BRCA	ENSG00000145777	TSLP	ENSG00000110717	NDUFS8	hsa00190	Metabolism; Energy metabolism	Oxidative phosphorylation	-0.220707	3.54894e-14	-0.0991936	0.00135299	-0.140968	0.140009	0.0417743	0.602142	No	0.808333	5.91146	0	0.985706	1	-4.26389	-1.86016	-23.1779	3.3588e-98	8.17052e-96
BRCA	ENSG00000145777	TSLP	ENSG00000110717	NDUFS8	hsa05016	Human Diseases; Neurodegenerative disease	Huntington disease	-0.220707	3.54894e-14	-0.0991936	0.00135299	-0.140968	0.140009	0.0417743	0.602142	No	0.808333	5.91146	0	0.985706	1	-4.26389	-1.86016	-23.1779	3.3588e-98	8.17052e-96
[truncated: 75,896 more rows]
